# Supplementary material for: Optoelectronic system and device integration for quantum-dot light-emitting diode white lighting with computational design framework
Source: Nat Commun. 2022 Aug 3;13:4189. doi: 10.1038/s41467-022-31853-9 (PMC9349286; doi:10.1038/s41467-022-31853-9)
Supplement: Supplementary file 3 — Source Data [file 41467_2022_31853_MOESM3_ESM.xlsx]

## Sheet: Figure 1b
Wavelength [nm]	L	D65
380	1.76424e-15	0.4242
381	4.6237e-15	0.42816
382	1.19509e-14	0.43213
383	3.04643e-14	0.4361
384	7.65881e-14	0.44006
385	1.89894e-13	0.44403
386	4.64343e-13	0.44799
387	1.11982e-12	0.45196
388	2.66339e-12	0.45593
389	6.24744e-12	0.45989
390	1.44527e-11	0.46386
391	3.29742e-11	0.48772
392	7.41957e-11	0.51157
393	1.64651e-10	0.53543
394	3.60352e-10	0.55929
395	7.77805e-10	0.58315
396	1.65574e-09	0.607
397	3.47613e-09	0.63086
398	7.19742e-09	0.65472
399	1.46973e-08	0.67857
400	2.95991e-08	0.70243
401	5.87892e-08	0.70984
402	1.15159e-07	0.71725
403	2.22472e-07	0.72466
404	4.23871e-07	0.73208
405	7.96472e-07	0.73949
406	1.476e-06	0.7469
407	2.69764e-06	0.75431
408	4.86249e-06	0.76172
409	8.64398e-06	0.76913
410	1.51547e-05	0.77654
411	2.62036e-05	0.77819
412	4.46843e-05	0.77985
413	7.51497e-05	0.7815
414	0.000124646	0.78315
415	0.000203897	0.7848
416	0.000328943	0.78645
417	0.000523373	0.7881
418	0.00082126	0.78975
419	0.00127	0.79141
420	0.00194	0.79306
421	0.00292	0.78733
422	0.00433	0.7816
423	0.00635	0.77587
424	0.00916	0.77014
425	0.01305	0.76441
426	0.01833	0.75868
427	0.02539	0.75295
428	0.03468	0.74723
429	0.04672	0.7415
430	0.06207	0.73577
431	0.08134	0.7512
432	0.10512	0.76663
433	0.13398	0.78207
434	0.16842	0.7975
435	0.20879	0.81294
436	0.25528	0.82837
437	0.30781	0.8438
438	0.36605	0.85923
439	0.42932	0.87467
440	0.49659	0.8901
441	0.56649	0.90041
442	0.63734	0.91072
443	0.70717	0.92103
444	0.77385	0.93133
445	0.83516	0.94164
446	0.88892	0.95195
447	0.93312	0.96225
448	0.96602	0.97256
449	0.98632	0.98287
450	0.99318	0.99318
451	0.98632	0.99385
452	0.96602	0.99454
453	0.93312	0.99522
454	0.88892	0.99591
455	0.83516	0.99659
456	0.77385	0.99727
457	0.70717	0.99795
458	0.63734	0.99863
459	0.56649	0.99932
460	0.49659	1
461	0.42932	0.9975
462	0.36605	0.99499
463	0.30781	0.99249
464	0.25528	0.98998
465	0.208791	0.98747
466	0.168421	0.98497
467	0.133982	0.98246
468	0.105124	0.97996
469	0.081348	0.97746
470	0.062084	0.97495
471	0.0467441	0.97585
472	0.0347212	0.97675
473	0.0254592	0.97766
474	0.0184448	0.97856
475	0.0132379	0.97946
476	0.00946306	0.98036
477	0.00683219	0.98126
478	0.00508664	0.98217
479	0.00409	0.98307
480	0.00373	0.98397
481	0.00396	0.97793
482	0.00481126	0.9719
483	0.00637337	0.96585
484	0.00876894	0.95982
485	0.0122239	0.95378
486	0.0170146	0.94775
487	0.0234651	0.94171
488	0.0319947	0.93567
489	0.0430662	0.92963
490	0.0572052	0.9236
491	0.0749486	0.92406
492	0.0968549	0.92452
493	0.123443	0.92498
494	0.155171	0.92544
495	0.192361	0.9259
496	0.23519	0.92637
497	0.28359	0.92682
498	0.33725	0.92728
499	0.39554	0.92775
500	0.45752	0.92821
501	0.52192	0.92689
502	0.58719	0.92558
503	0.65152	0.92425
504	0.71296	0.92294
505	0.76945	0.92162
506	0.81897	0.92031
507	0.85969	0.91899
508	0.89001	0.91767
509	0.90871	0.91635
510	0.91503	0.91503
511	0.90871	0.91248
512	0.89001	0.90992
513	0.85969	0.90736
514	0.81897	0.90481
515	0.76945	0.90225
516	0.71296	0.8997
517	0.65152	0.89714
518	0.58719	0.89458
519	0.52192	0.89202
520	0.45752	0.88947
521	0.39554	0.89193
522	0.33725	0.89439
523	0.28359	0.89685
524	0.23519	0.89931
525	0.192361	0.90177
526	0.155171	0.90423
527	0.123442	0.90669
528	0.096854	0.90915
529	0.0749471	0.91161
530	0.0572025	0.91407
531	0.0430616	0.91129
532	0.0319868	0.9085
533	0.0234519	0.90571
534	0.0169926	0.90292
535	0.0121879	0.90014
536	0.00871082	0.89735
537	0.0062809	0.89456
538	0.00466615	0.89178
539	0.00374	0.88898
540	0.00339	0.8862
541	0.00357	0.88589
542	0.00432664	0.88559
543	0.00570219	0.88528
544	0.00784306	0.88498
545	0.0109279	0.88467
546	0.0152048	0.88438
547	0.0209692	0.88407
548	0.0285912	0.88376
549	0.0384841	0.88346
550	0.051124	0.88315
551	0.066978	0.87972
552	0.0865545	0.87629
553	0.110312	0.87285
554	0.138661	0.86942
555	0.171901	0.86598
556	0.21017	0.86254
557	0.25342	0.85911
558	0.30137	0.85568
559	0.35346	0.85225
560	0.40885	0.84881
561	0.4664	0.8457
562	0.52472	0.84259
563	0.58222	0.83948
564	0.63712	0.83636
565	0.68759	0.83325
566	0.73185	0.83014
567	0.76824	0.82703
568	0.79533	0.82392
569	0.81204	0.82081
570	0.81769	0.81769
571	0.81204	0.81723
572	0.79533	0.81677
573	0.76824	0.8163
574	0.73185	0.81584
575	0.68759	0.81538
576	0.63712	0.81491
577	0.58222	0.81445
578	0.52472	0.81398
579	0.4664	0.81352
580	0.40885	0.81306
581	0.35346	0.80703
582	0.30137	0.801
583	0.25342	0.79497
584	0.21017	0.78894
585	0.171901	0.78292
586	0.138661	0.77689
587	0.110312	0.77086
588	0.0865535	0.76483
589	0.0669762	0.7588
590	0.0511208	0.75277
591	0.0384787	0.75389
592	0.0285818	0.75501
593	0.0209535	0.75614
594	0.0151787	0.75726
595	0.0108851	0.75838
596	0.00777415	0.7595
597	0.00559254	0.76062
598	0.00415458	0.76174
599	0.00330468	0.76286
600	0.00298	0.76398
601	0.00313	0.76364
602	0.00376615	0.76329
603	0.0049509	0.76295
604	0.00679082	0.7626
605	0.00945787	0.76225
606	0.0131526	0.76191
607	0.0181319	0.76156
608	0.0247168	0.76122
609	0.0332716	0.76087
610	0.0442025	0.76053
611	0.0579071	0.75891
612	0.074834	0.7573
613	0.0953722	0.75569
614	0.119881	0.75407
615	0.148621	0.75246
616	0.18171	0.75085
617	0.21911	0.74923
618	0.26056	0.74762
619	0.3056	0.74601
620	0.35348	0.7444
621	0.40324	0.74065
622	0.45367	0.73691
623	0.50337	0.73317
624	0.55084	0.72942
625	0.59448	0.72568
626	0.63275	0.72193
627	0.66421	0.71819
628	0.68763	0.71445
629	0.70208	0.71071
630	0.70696	0.70696
631	0.70208	0.70731
632	0.68763	0.70766
633	0.66421	0.70801
634	0.63275	0.70836
635	0.59448	0.7087
636	0.55084	0.70905
637	0.50337	0.7094
638	0.45367	0.70975
639	0.40324	0.7101
640	0.35348	0.71045
641	0.3056	0.70733
642	0.26056	0.70421
643	0.21911	0.7011
644	0.18171	0.69798
645	0.14862	0.69486
646	0.11988	0.69174
647	0.09537	0.68863
648	0.07483	0.68551
649	0.0579	0.68239
650	0.04419	0.67928
651	0.03325	0.67944
652	0.02468	0.67959
653	0.01807	0.67975
654	0.01305	0.67991
655	0.00929	0.68007
656	0.00652	0.68023
657	0.00452	0.68039
658	0.00309	0.68055
659	0.00208	0.68071
660	0.00138	0.68087
661	0.000904683	0.68262
662	0.000584585	0.68437
663	0.000372545	0.68612
664	0.000234147	0.68787
665	0.000145137	0.68963
666	8.8725e-05	0.69138
667	5.34927e-05	0.69313
668	3.18069e-05	0.69488
669	1.86521e-05	0.69663
670	1.07874e-05	0.69838
671	6.15291e-06	0.69499
672	3.46119e-06	0.6916
673	1.92022e-06	0.68821
674	1.05064e-06	0.68482
675	5.6694e-07	0.68143
676	3.01717e-07	0.67804
677	1.58359e-07	0.67465
678	8.19717e-08	0.67126
679	4.1847e-08	0.66787
680	2.1069e-08	0.66448
681	1.04618e-08	0.65722
682	5.12323e-09	0.64995
683	2.47436e-09	0.64268
684	1.17858e-09	0.63541
685	5.53653e-10	0.62814
686	2.56504e-10	0.62087
687	1.17201e-10	0.61361
688	5.28136e-11	0.60634
689	2.34715e-11	0.59907
690	1.02876e-11	0.5918
691	4.44702e-12	0.5934
692	1.89584e-12	0.59501
693	7.97103e-13	0.59661
694	3.30526e-13	0.59821
695	1.35169e-13	0.59981
696	5.45165e-14	0.60142
697	2.16849e-14	0.60302
698	8.50683e-15	0.60462
699	3.29122e-15	0.60622
700	1.25581e-15	0.60783
701	4.72577e-16	0.61015
702	1.75388e-16	0.61248
703	6.41958e-17	0.6148
704	2.31735e-17	0.61713
705	8.25007e-18	0.61945
706	2.89669e-18	0.62178
707	1.00306e-18	0.6241
708	3.42555e-19	0.62643
709	1.15375e-19	0.62876
710	3.83244e-20	0.63108
711	1.2555e-20	0.62026
712	4.05637e-21	0.60945
713	1.29252e-21	0.59863
714	4.0618e-22	0.58781
715	1.25886e-22	0.57699
716	3.84783e-23	0.56617
717	1.15994e-23	0.55536
718	3.44851e-24	0.54454
719	1.01113e-24	0.53372
720	2.92392e-25	0.5229
721	8.33875e-26	0.52993
722	2.3454e-26	0.53696
723	6.50595e-27	0.54399
724	1.77985e-27	0.55102
725	4.80217e-28	0.55805
726	1.27782e-28	0.56508
727	3.35338e-29	0.57211
728	8.67909e-30	0.57914
729	2.21536e-30	0.58617
730	5.57693e-31	0.5932
731	1.3846e-31	0.59761
732	3.39027e-32	0.60203
733	8.18696e-33	0.60644
734	1.9498e-33	0.61086
735	4.57971e-34	0.61527
736	1.06088e-34	0.61969
737	2.42365e-35	0.6241
738	5.4608e-36	0.62852
739	1.21345e-36	0.63293
740	2.65929e-37	0.63735
741	5.74763e-38	0.62759
742	1.22516e-38	0.61783
743	2.57558e-39	0.60808
744	5.33994e-40	0.59832
745	1.09189e-40	0.58856
746	2.20191e-41	0.57881
747	4.37924e-42	0.56905
748	8.5897e-43	0.55929
749	1.66164e-43	0.54954
750	3.17012e-44	0.53978
751	5.96476e-45	0.5252
752	1.10685e-45	0.51063
753	2.02566e-46	0.49605
754	3.65614e-47	0.48147
755	6.50816e-48	0.46689
756	1.14254e-48	0.45231
757	1.97818e-49	0.43774
758	3.37785e-50	0.42316
759	5.68844e-51	0.40858
760	9.44769e-52	0.394
761	1.54752e-52	0.41131
762	2.49993e-53	0.42861
763	3.9829e-54	0.44592
764	6.25819e-55	0.46322
765	9.69791e-56	0.48053
766	1.48213e-56	0.49783
767	2.23396e-57	0.51514
768	3.3208e-58	0.53244
769	4.86844e-59	0.54975
770	7.03908e-60	0.56705
771	1.00374e-60	0.56415
772	1.41158e-61	0.56124
773	1.95781e-62	0.55834
774	2.67803e-63	0.55543
775	3.61275e-64	0.55253
776	4.80663e-65	0.54962
777	6.307e-66	0.54672
778	8.16177e-67	0.54381
779	1.04166e-67	0.54091
780	1.31113e-68	0.538

## Sheet: Figure 1d
Wave length [nm]	TCS01	TCS02	TCS03	TCS04	TCS05	TCS06	TCS07	TCS08	TCS09	TCS10	TCS11	TCS12	TCS13	TCS14
380	0.219	0.07	0.065	0.074	0.295	0.15	0.378	0.104	0.066	0.05	0.111	0.12	0.104	0.036		Source
381	0.2234	0.0718	0.0657	0.0758	0.2977	0.1602	0.3951	0.1084	0.0652	0.0508	0.1132	0.1164	0.1082	0.036		https://www.waveformlighting.com/tech/cri-ra-tcs-spectrum-data-csv-excel-format/
382	0.2277	0.0735	0.0663	0.0775	0.3003	0.1705	0.4119	0.113	0.0644	0.0515	0.1154	0.1128	0.1125	0.036
383	0.2318	0.0753	0.0669	0.0793	0.3026	0.181	0.4283	0.1178	0.0636	0.0523	0.1175	0.1094	0.1169	0.036
384	0.2356	0.0771	0.0675	0.0811	0.3045	0.1918	0.4441	0.1231	0.0628	0.0531	0.1194	0.1061	0.1218	0.036
385	0.239	0.079	0.068	0.083	0.306	0.203	0.459	0.129	0.062	0.054	0.121	0.103	0.127	0.036
386	0.2422	0.0809	0.0685	0.0849	0.3071	0.2146	0.4739	0.1356	0.0612	0.0549	0.1225	0.1001	0.1328	0.0361
387	0.2453	0.0828	0.0689	0.0868	0.308	0.2266	0.4891	0.1429	0.0603	0.056	0.1239	0.0973	0.139	0.0363
388	0.2481	0.0848	0.0692	0.0888	0.3088	0.2389	0.5033	0.1511	0.0595	0.057	0.1252	0.0946	0.1458	0.0365
389	0.2504	0.0869	0.0696	0.0909	0.3094	0.2517	0.5153	0.1601	0.0587	0.0581	0.1262	0.0921	0.1532	0.0368
390	0.252	0.089	0.07	0.093	0.31	0.265	0.524	0.17	0.058	0.059	0.127	0.09	0.161	0.037
391	0.2532	0.0913	0.0704	0.0953	0.3105	0.279	0.5302	0.1815	0.0573	0.0599	0.1276	0.0881	0.1697	0.0372
392	0.2543	0.0937	0.0709	0.0977	0.311	0.2938	0.5357	0.195	0.0567	0.0607	0.1281	0.0864	0.1795	0.0374
393	0.2552	0.0963	0.0713	0.1002	0.3114	0.309	0.5402	0.2096	0.0562	0.0615	0.1286	0.0849	0.1899	0.0376
394	0.2558	0.0987	0.0717	0.1026	0.3117	0.3242	0.5437	0.2249	0.0556	0.0623	0.1289	0.0834	0.2005	0.0378
395	0.256	0.101	0.072	0.105	0.312	0.339	0.546	0.24	0.055	0.063	0.129	0.082	0.211	0.038
396	0.256	0.1032	0.0723	0.1074	0.3122	0.3537	0.5474	0.2549	0.0543	0.0637	0.1289	0.0807	0.2215	0.0382
397	0.256	0.1055	0.0725	0.1099	0.3124	0.3685	0.5485	0.2701	0.0535	0.0644	0.1286	0.0796	0.2322	0.0385
398	0.256	0.1076	0.0728	0.1122	0.3126	0.3831	0.5494	0.2858	0.0528	0.0651	0.1281	0.0784	0.243	0.0387
399	0.256	0.1095	0.0729	0.1143	0.3128	0.3971	0.5502	0.302	0.0522	0.0656	0.1276	0.0773	0.2536	0.0389
400	0.256	0.111	0.073	0.116	0.313	0.41	0.551	0.319	0.052	0.066	0.127	0.076	0.264	0.039
401	0.2559	0.1123	0.073	0.1173	0.3133	0.4223	0.5519	0.3382	0.052	0.0663	0.1262	0.0745	0.2745	0.039
402	0.2555	0.1134	0.073	0.1184	0.3136	0.4343	0.5527	0.3597	0.052	0.0665	0.125	0.0727	0.2852	0.039
403	0.255	0.1145	0.073	0.1194	0.314	0.4456	0.5534	0.3812	0.052	0.0666	0.1236	0.0709	0.2955	0.039
404	0.2545	0.1153	0.073	0.1202	0.3145	0.4556	0.5542	0.4007	0.052	0.0668	0.1222	0.0693	0.305	0.039
405	0.254	0.116	0.073	0.121	0.315	0.464	0.555	0.416	0.052	0.067	0.121	0.068	0.313	0.039
406	0.2536	0.1165	0.0731	0.1217	0.3156	0.471	0.5559	0.4279	0.0519	0.0672	0.1199	0.0669	0.32	0.0391
407	0.2533	0.1169	0.0734	0.1224	0.3165	0.4772	0.5568	0.4385	0.0517	0.0674	0.1189	0.0658	0.3265	0.0393
408	0.2529	0.1173	0.0736	0.123	0.3174	0.4828	0.5577	0.4478	0.0515	0.0676	0.1179	0.0649	0.3323	0.0395
409	0.2525	0.1176	0.0739	0.1235	0.3182	0.4877	0.5585	0.4556	0.0512	0.0678	0.1169	0.0642	0.3372	0.0398
410	0.252	0.118	0.074	0.124	0.319	0.492	0.559	0.462	0.051	0.068	0.116	0.064	0.341	0.04
411	0.2514	0.1184	0.074	0.1245	0.3196	0.4959	0.5593	0.4673	0.0508	0.0682	0.1151	0.064	0.3439	0.0402
412	0.2506	0.1189	0.074	0.1249	0.3202	0.4995	0.5595	0.472	0.0505	0.0685	0.1143	0.0642	0.3463	0.0404
413	0.2497	0.1193	0.074	0.1252	0.3208	0.5027	0.5597	0.476	0.0503	0.0687	0.1136	0.0644	0.3484	0.0406
414	0.2488	0.1197	0.074	0.1256	0.3214	0.5055	0.5598	0.4793	0.0501	0.0689	0.1128	0.0647	0.3503	0.0408
415	0.248	0.12	0.074	0.126	0.322	0.508	0.56	0.482	0.05	0.069	0.112	0.065	0.352	0.041
416	0.2472	0.1202	0.074	0.1264	0.3227	0.5102	0.5602	0.4843	0.05	0.069	0.1112	0.0659	0.3537	0.0412
417	0.2464	0.1204	0.074	0.1268	0.3235	0.5121	0.5605	0.4865	0.05	0.069	0.1103	0.0675	0.3554	0.0415
418	0.2456	0.1206	0.074	0.1271	0.3243	0.5138	0.5607	0.4883	0.05	0.069	0.1095	0.0698	0.3569	0.0417
419	0.2448	0.1208	0.074	0.1275	0.3252	0.5154	0.5609	0.4895	0.05	0.069	0.1087	0.0724	0.3581	0.0419
420	0.244	0.121	0.074	0.128	0.326	0.517	0.561	0.49	0.05	0.069	0.108	0.075	0.359	0.042
421	0.2432	0.1212	0.0739	0.1285	0.3268	0.5185	0.5608	0.4899	0.0499	0.0691	0.1073	0.0778	0.3595	0.042
422	0.2423	0.1215	0.0736	0.1291	0.3276	0.5199	0.5602	0.4896	0.0497	0.0692	0.1066	0.081	0.3599	0.042
423	0.2415	0.1217	0.0734	0.1297	0.3284	0.5213	0.5594	0.4891	0.0495	0.0695	0.1059	0.0847	0.3602	0.042
424	0.2407	0.1219	0.0731	0.1303	0.3292	0.5226	0.5586	0.4886	0.0492	0.0697	0.1054	0.0887	0.3606	0.042
425	0.24	0.122	0.073	0.131	0.33	0.524	0.558	0.488	0.049	0.07	0.105	0.093	0.361	0.042
426	0.2394	0.122	0.073	0.1317	0.3308	0.5254	0.5576	0.4872	0.0488	0.0703	0.1047	0.0979	0.3616	0.0421
427	0.2388	0.122	0.073	0.1325	0.3316	0.5268	0.5572	0.4861	0.0486	0.0708	0.1044	0.1036	0.3623	0.0423
428	0.2383	0.122	0.073	0.1333	0.3323	0.5282	0.5569	0.4849	0.0484	0.0712	0.1042	0.1098	0.363	0.0425
429	0.2377	0.122	0.073	0.1342	0.3331	0.5296	0.5565	0.4834	0.0482	0.0717	0.1041	0.1164	0.3636	0.0428
430	0.237	0.122	0.073	0.135	0.334	0.531	0.556	0.482	0.048	0.072	0.104	0.123	0.364	0.043
431	0.2361	0.122	0.073	0.1358	0.3349	0.5324	0.5553	0.4805	0.0478	0.0722	0.104	0.1298	0.3643	0.0432
432	0.235	0.122	0.073	0.1366	0.3358	0.5339	0.5544	0.4787	0.0476	0.0724	0.104	0.1368	0.3644	0.0435
433	0.2338	0.122	0.073	0.1373	0.3368	0.5353	0.5533	0.4769	0.0474	0.0726	0.104	0.1442	0.3646	0.0437
434	0.2328	0.122	0.073	0.1381	0.3379	0.5367	0.5522	0.475	0.0472	0.0727	0.104	0.1519	0.3648	0.0439
435	0.232	0.122	0.073	0.139	0.339	0.538	0.551	0.473	0.047	0.073	0.104	0.16	0.365	0.044
436	0.2315	0.1221	0.073	0.1399	0.3403	0.5392	0.5498	0.471	0.0468	0.0734	0.1041	0.1687	0.3653	0.044
437	0.2311	0.1223	0.073	0.1408	0.3417	0.5404	0.5485	0.4688	0.0466	0.074	0.1043	0.1779	0.3657	0.044
438	0.2308	0.1225	0.073	0.1418	0.3432	0.5416	0.547	0.4666	0.0464	0.0747	0.1045	0.1875	0.3661	0.044
439	0.2305	0.1228	0.073	0.1429	0.3446	0.5428	0.5455	0.4643	0.0462	0.0754	0.1048	0.1973	0.3666	0.044
440	0.23	0.123	0.073	0.144	0.346	0.544	0.544	0.462	0.046	0.076	0.105	0.207	0.367	0.044
441	0.2293	0.1232	0.073	0.1452	0.3472	0.5454	0.5424	0.4597	0.0457	0.0764	0.1052	0.2168	0.3674	0.0441
442	0.2284	0.1234	0.073	0.1465	0.3484	0.5468	0.5407	0.4572	0.0453	0.0768	0.1053	0.2267	0.3678	0.0444
443	0.2274	0.1235	0.073	0.1479	0.3495	0.5483	0.5389	0.4548	0.0449	0.0771	0.1055	0.2367	0.3681	0.0446
444	0.2265	0.1237	0.073	0.1494	0.3507	0.5497	0.537	0.4523	0.0444	0.0775	0.1057	0.2465	0.3685	0.0449
445	0.226	0.124	0.073	0.151	0.352	0.551	0.535	0.45	0.044	0.078	0.106	0.256	0.369	0.045
446	0.2257	0.1245	0.0731	0.1528	0.3534	0.5523	0.5327	0.4478	0.0436	0.0787	0.1065	0.2653	0.3695	0.045
447	0.2256	0.1251	0.0733	0.1547	0.355	0.5536	0.5303	0.4456	0.0431	0.0797	0.1072	0.2747	0.3702	0.045
448	0.2254	0.1259	0.0735	0.1568	0.3566	0.5548	0.5276	0.4435	0.0427	0.0808	0.1081	0.2837	0.3708	0.045
449	0.2252	0.1265	0.0738	0.1589	0.3583	0.5557	0.5248	0.4413	0.0423	0.0819	0.1091	0.2923	0.3715	0.045
450	0.225	0.127	0.074	0.161	0.36	0.556	0.522	0.439	0.042	0.083	0.11	0.3	0.372	0.045
451	0.2246	0.1272	0.0742	0.1631	0.3617	0.556	0.519	0.4365	0.0418	0.084	0.1109	0.3072	0.3725	0.0451
452	0.224	0.1274	0.0744	0.1652	0.3634	0.556	0.5159	0.434	0.0416	0.0849	0.1118	0.3142	0.3729	0.0453
453	0.2233	0.1276	0.0746	0.1674	0.3652	0.556	0.5127	0.4313	0.0414	0.0859	0.1128	0.3207	0.3732	0.0455
454	0.2226	0.1278	0.0748	0.1696	0.367	0.556	0.5094	0.4286	0.0413	0.0869	0.1138	0.3264	0.3736	0.0458
455	0.222	0.128	0.075	0.172	0.369	0.556	0.506	0.426	0.041	0.088	0.115	0.331	0.374	0.046
456	0.2215	0.1284	0.0753	0.1745	0.3712	0.5559	0.5026	0.4234	0.0406	0.0891	0.1163	0.3351	0.3744	0.0462
457	0.2211	0.129	0.0757	0.1772	0.3735	0.5556	0.499	0.4209	0.04	0.0902	0.1178	0.339	0.3748	0.0464
458	0.2208	0.1297	0.0761	0.1799	0.376	0.5551	0.4954	0.4184	0.0393	0.0914	0.1194	0.3424	0.3751	0.0466
459	0.2204	0.1304	0.0765	0.1829	0.3785	0.5546	0.4917	0.4158	0.0386	0.093	0.1212	0.3448	0.3755	0.0468
460	0.22	0.131	0.077	0.186	0.381	0.554	0.488	0.413	0.038	0.095	0.123	0.346	0.376	0.047
461	0.2196	0.1316	0.0775	0.1894	0.3836	0.5533	0.4843	0.41	0.0374	0.1001	0.1249	0.3463	0.3765	0.0472
462	0.2192	0.1322	0.078	0.193	0.3864	0.5524	0.4806	0.4068	0.0367	0.109	0.127	0.3466	0.377	0.0474
463	0.2188	0.1327	0.0786	0.1968	0.3891	0.5514	0.4768	0.4035	0.0361	0.1188	0.1292	0.3468	0.3776	0.0476
464	0.2184	0.1333	0.0793	0.2008	0.3917	0.5502	0.4729	0.4002	0.0355	0.1267	0.1316	0.347	0.3783	0.0478
465	0.218	0.134	0.08	0.205	0.394	0.549	0.469	0.397	0.035	0.13	0.134	0.347	0.379	0.048
466	0.2176	0.1347	0.0808	0.2094	0.396	0.5477	0.4649	0.394	0.0345	0.1282	0.1365	0.3466	0.3798	0.0483
467	0.2172	0.1355	0.0817	0.2142	0.3979	0.5462	0.4607	0.391	0.0341	0.124	0.1392	0.3457	0.3808	0.0487
468	0.2168	0.1363	0.0827	0.2191	0.3997	0.5445	0.4563	0.388	0.0338	0.119	0.1419	0.3443	0.3819	0.0491
469	0.2164	0.1371	0.0838	0.224	0.4014	0.5428	0.4521	0.385	0.0334	0.1148	0.1449	0.3427	0.383	0.0496
470	0.216	0.138	0.085	0.229	0.403	0.541	0.448	0.382	0.033	0.113	0.148	0.341	0.384	0.05
471	0.2155	0.1389	0.0864	0.2339	0.4045	0.5392	0.4441	0.3788	0.0326	0.1138	0.1513	0.3391	0.385	0.0504
472	0.215	0.1398	0.088	0.2388	0.406	0.5372	0.4404	0.3756	0.0321	0.1159	0.1549	0.3368	0.3859	0.0508
473	0.2145	0.1408	0.0898	0.2438	0.4075	0.5352	0.4366	0.3723	0.0317	0.1188	0.1588	0.3341	0.3868	0.0511
474	0.2141	0.1419	0.0918	0.2489	0.4088	0.5332	0.4329	0.3691	0.0313	0.122	0.1628	0.3311	0.3879	0.0515
475	0.214	0.143	0.094	0.254	0.41	0.531	0.429	0.366	0.031	0.125	0.167	0.328	0.389	0.052
476	0.214	0.1442	0.0965	0.2593	0.4111	0.5288	0.425	0.3631	0.0308	0.128	0.1715	0.3245	0.3904	0.0525
477	0.214	0.1455	0.0994	0.2647	0.4122	0.5265	0.4208	0.3603	0.0306	0.1312	0.1764	0.3205	0.3919	0.0532
478	0.214	0.147	0.1025	0.2701	0.4133	0.5241	0.4166	0.3576	0.0304	0.1347	0.1815	0.3161	0.3936	0.0538
479	0.214	0.1485	0.1058	0.2756	0.4142	0.5216	0.4124	0.3548	0.0302	0.1383	0.1868	0.3116	0.3953	0.0545
480	0.214	0.15	0.109	0.281	0.415	0.519	0.408	0.352	0.03	0.142	0.192	0.307	0.397	0.055
481	0.214	0.1516	0.1122	0.2865	0.4157	0.5162	0.4035	0.349	0.0298	0.1457	0.1972	0.3023	0.3986	0.0554
482	0.214	0.1532	0.1154	0.292	0.4165	0.5133	0.3989	0.3459	0.0296	0.1495	0.2024	0.2973	0.4001	0.0558
483	0.214	0.155	0.1188	0.2974	0.4171	0.5102	0.3942	0.3428	0.0294	0.1534	0.2077	0.2922	0.4016	0.0561
484	0.214	0.1569	0.1223	0.3028	0.4176	0.5071	0.3896	0.3398	0.0292	0.1576	0.2132	0.2871	0.4032	0.0565
485	0.214	0.159	0.126	0.308	0.418	0.504	0.385	0.337	0.029	0.162	0.219	0.282	0.405	0.057
486	0.2141	0.1615	0.13	0.3131	0.4183	0.5009	0.3805	0.3345	0.0288	0.1668	0.2251	0.277	0.4069	0.0577
487	0.2145	0.1644	0.1343	0.318	0.4186	0.4978	0.3761	0.3321	0.0285	0.1721	0.2315	0.2721	0.4091	0.0587
488	0.215	0.1676	0.1388	0.3228	0.4188	0.4946	0.3718	0.3299	0.0283	0.1776	0.2381	0.2671	0.4113	0.0598
489	0.2155	0.1708	0.1434	0.3275	0.4189	0.4914	0.3674	0.3275	0.0281	0.1833	0.2449	0.2621	0.4136	0.0609
490	0.216	0.174	0.148	0.332	0.419	0.488	0.363	0.325	0.028	0.189	0.252	0.257	0.416	0.062
491	0.2164	0.1771	0.1526	0.3363	0.4189	0.4844	0.3585	0.3221	0.028	0.1946	0.2595	0.2517	0.4184	0.063
492	0.2167	0.1803	0.1574	0.3404	0.4186	0.4806	0.3539	0.319	0.028	0.2003	0.2674	0.2463	0.421	0.0639
493	0.2171	0.1835	0.1622	0.3443	0.4181	0.4768	0.3494	0.3158	0.028	0.2061	0.2755	0.2408	0.4236	0.0648
494	0.2175	0.1867	0.167	0.3482	0.4175	0.4729	0.345	0.3128	0.028	0.2123	0.2834	0.2354	0.4263	0.0659
495	0.218	0.19	0.172	0.352	0.417	0.469	0.341	0.31	0.028	0.219	0.291	0.23	0.429	0.067
496	0.2188	0.1933	0.1771	0.3558	0.4164	0.4652	0.3372	0.3076	0.028	0.2266	0.2983	0.2247	0.4318	0.0684
497	0.2199	0.1967	0.1824	0.3596	0.4156	0.4614	0.3337	0.3053	0.028	0.2351	0.3056	0.2195	0.4347	0.0699
498	0.2211	0.2001	0.1877	0.3633	0.4147	0.4576	0.3303	0.3032	0.028	0.2441	0.3127	0.2144	0.4376	0.0716
499	0.2222	0.2035	0.193	0.3668	0.4138	0.4538	0.327	0.3011	0.028	0.2532	0.3192	0.2092	0.4404	0.0733
500	0.223	0.207	0.198	0.37	0.413	0.45	0.324	0.299	0.028	0.262	0.325	0.204	0.443	0.075
501	0.2235	0.2106	0.2028	0.373	0.4122	0.4462	0.3211	0.2969	0.0281	0.2704	0.3303	0.1988	0.4454	0.0766
502	0.224	0.2142	0.2076	0.3759	0.4115	0.4423	0.3184	0.2947	0.0283	0.2785	0.3354	0.1935	0.4478	0.0782
503	0.2244	0.2178	0.2122	0.3786	0.4107	0.4384	0.3158	0.2926	0.0285	0.2868	0.34	0.1883	0.4501	0.0797
504	0.2247	0.2214	0.2167	0.381	0.4099	0.4347	0.3133	0.2907	0.0288	0.2955	0.3439	0.1831	0.4522	0.0813
505	0.225	0.225	0.221	0.383	0.409	0.431	0.311	0.289	0.029	0.305	0.347	0.178	0.454	0.083
506	0.2253	0.2286	0.2252	0.3847	0.408	0.4275	0.3088	0.2876	0.0292	0.3159	0.3496	0.1731	0.4556	0.0847
507	0.2255	0.2322	0.2293	0.3863	0.4068	0.4242	0.3068	0.2864	0.0295	0.328	0.352	0.1683	0.4571	0.0866
508	0.2258	0.2358	0.2332	0.3877	0.4056	0.4208	0.3049	0.2853	0.0297	0.3407	0.3541	0.1636	0.4585	0.0884
509	0.2259	0.2391	0.2371	0.3889	0.4043	0.4175	0.303	0.2842	0.0299	0.3533	0.3555	0.1588	0.4598	0.0903
510	0.226	0.242	0.241	0.39	0.403	0.414	0.301	0.283	0.03	0.365	0.356	0.154	0.461	0.092
511	0.226	0.2446	0.2449	0.391	0.4017	0.4103	0.299	0.2817	0.03	0.3758	0.3558	0.149	0.4621	0.0937
512	0.226	0.247	0.2487	0.392	0.4003	0.4065	0.2969	0.2802	0.03	0.3861	0.3553	0.1438	0.4632	0.0953
513	0.226	0.2492	0.2525	0.3929	0.3989	0.4026	0.2948	0.2788	0.03	0.3961	0.3547	0.1386	0.4643	0.0968
514	0.226	0.2512	0.2563	0.3935	0.3974	0.3988	0.2929	0.2773	0.03	0.4061	0.3538	0.1337	0.4652	0.0984
515	0.226	0.253	0.26	0.394	0.396	0.395	0.291	0.276	0.03	0.416	0.353	0.129	0.466	0.1
516	0.2259	0.2547	0.2636	0.3943	0.3946	0.3914	0.2893	0.2748	0.0301	0.426	0.352	0.1247	0.4667	0.1015
517	0.2256	0.2562	0.267	0.3946	0.3932	0.3878	0.2878	0.2736	0.0304	0.436	0.3508	0.1206	0.4674	0.103
518	0.2254	0.2576	0.2705	0.3948	0.3919	0.3842	0.2862	0.2725	0.0306	0.4459	0.3494	0.1167	0.468	0.1045
519	0.2251	0.2589	0.2741	0.3949	0.3905	0.3806	0.2847	0.2713	0.0309	0.4556	0.3478	0.1129	0.4685	0.1062
520	0.225	0.26	0.278	0.395	0.389	0.377	0.283	0.27	0.031	0.465	0.346	0.109	0.469	0.108
521	0.225	0.261	0.2822	0.3948	0.3875	0.3732	0.2811	0.2685	0.031	0.4742	0.344	0.1051	0.4694	0.1102
522	0.225	0.2618	0.2866	0.3943	0.3859	0.3694	0.2791	0.2669	0.031	0.4833	0.3416	0.1011	0.4698	0.1128
523	0.225	0.2626	0.2913	0.3937	0.3843	0.3655	0.2769	0.2651	0.031	0.4922	0.3389	0.0972	0.4702	0.1156
524	0.225	0.2633	0.2964	0.3928	0.3827	0.3617	0.2749	0.2635	0.031	0.5008	0.336	0.0935	0.4706	0.1184
525	0.225	0.264	0.302	0.392	0.381	0.358	0.273	0.262	0.031	0.509	0.333	0.09	0.471	0.121
526	0.2251	0.2647	0.3085	0.391	0.3793	0.3545	0.2712	0.2607	0.0311	0.5168	0.3297	0.0867	0.4715	0.1235
527	0.2255	0.2653	0.316	0.3896	0.3775	0.351	0.2695	0.2594	0.0314	0.5244	0.326	0.0836	0.4722	0.126
528	0.226	0.2659	0.3239	0.3881	0.3757	0.3476	0.2678	0.2582	0.0316	0.5317	0.322	0.0807	0.4728	0.1285
529	0.2265	0.2665	0.3318	0.3865	0.3738	0.3443	0.2663	0.2571	0.0319	0.5388	0.318	0.0778	0.4735	0.1308
530	0.227	0.267	0.339	0.385	0.372	0.341	0.265	0.256	0.032	0.546	0.314	0.075	0.474	0.133
531	0.2275	0.2674	0.3457	0.3835	0.3702	0.3377	0.2638	0.2548	0.032	0.5532	0.3101	0.0722	0.4744	0.135
532	0.228	0.2678	0.3523	0.382	0.3684	0.3345	0.2627	0.2536	0.032	0.5605	0.3062	0.0696	0.4748	0.1368
533	0.2286	0.2682	0.3586	0.3804	0.3667	0.3314	0.2617	0.2525	0.032	0.5676	0.3023	0.067	0.4751	0.1386
534	0.2293	0.2686	0.3646	0.3787	0.3649	0.3282	0.2608	0.2516	0.032	0.5745	0.2982	0.0644	0.4755	0.1403
535	0.23	0.269	0.37	0.377	0.363	0.325	0.26	0.251	0.032	0.581	0.294	0.062	0.476	0.142
536	0.2309	0.2695	0.3752	0.3752	0.3611	0.3218	0.2592	0.2507	0.0321	0.5872	0.2896	0.0597	0.4769	0.1437
537	0.232	0.2701	0.3804	0.3733	0.3591	0.3186	0.2584	0.2504	0.0323	0.5933	0.285	0.0574	0.4782	0.1455
538	0.2332	0.2707	0.3852	0.3713	0.3571	0.3154	0.2577	0.2502	0.0325	0.5991	0.2804	0.0552	0.4798	0.1472
539	0.2346	0.2713	0.3892	0.3692	0.3551	0.3122	0.2572	0.2501	0.0328	0.6046	0.2757	0.0531	0.4815	0.1488
540	0.236	0.272	0.392	0.367	0.353	0.309	0.257	0.25	0.033	0.61	0.271	0.051	0.483	0.15
541	0.2375	0.2727	0.394	0.3646	0.3509	0.3058	0.257	0.2501	0.0332	0.6152	0.2664	0.0489	0.4843	0.151
542	0.2393	0.2734	0.3958	0.362	0.3487	0.3025	0.257	0.2502	0.0334	0.6202	0.2617	0.0467	0.4855	0.152
543	0.2411	0.2742	0.3973	0.3594	0.3465	0.2992	0.257	0.2504	0.0336	0.625	0.257	0.0446	0.4868	0.1529
544	0.243	0.2751	0.3984	0.3567	0.3442	0.2961	0.257	0.2507	0.0338	0.6296	0.2525	0.0427	0.4882	0.1535
545	0.245	0.276	0.399	0.354	0.342	0.293	0.257	0.251	0.034	0.634	0.248	0.041	0.49	0.154
546	0.2472	0.277	0.3993	0.3514	0.3398	0.2901	0.2572	0.2514	0.0342	0.6382	0.2437	0.0396	0.4923	0.1543
547	0.2496	0.2782	0.3996	0.3488	0.3376	0.2873	0.2576	0.2519	0.0344	0.6423	0.2395	0.0384	0.4953	0.1546
548	0.252	0.2794	0.3998	0.3463	0.3354	0.2845	0.2581	0.2526	0.0346	0.6461	0.2353	0.0373	0.4987	0.1548
549	0.2542	0.2807	0.4	0.3437	0.3332	0.2818	0.2586	0.2533	0.0348	0.6497	0.2312	0.0362	0.5024	0.1549
550	0.256	0.282	0.4	0.341	0.331	0.279	0.259	0.254	0.035	0.653	0.227	0.035	0.506	0.155
551	0.2574	0.2833	0.3996	0.3383	0.3288	0.2762	0.2593	0.2547	0.0353	0.6559	0.2227	0.0338	0.5096	0.1548
552	0.2585	0.2846	0.3984	0.3355	0.3266	0.2733	0.2595	0.2554	0.0356	0.6586	0.2184	0.0325	0.5134	0.1543
553	0.2596	0.286	0.3968	0.3327	0.3245	0.2704	0.2598	0.2562	0.036	0.6611	0.2142	0.0312	0.5174	0.1536
554	0.2607	0.2874	0.3949	0.3299	0.3223	0.2677	0.2599	0.2571	0.0365	0.6635	0.21	0.03	0.5215	0.1528
555	0.262	0.289	0.393	0.327	0.32	0.265	0.26	0.258	0.037	0.666	0.206	0.029	0.526	0.152
556	0.2637	0.2908	0.3909	0.3241	0.3177	0.2625	0.26	0.2591	0.0376	0.6685	0.2022	0.0281	0.5309	0.1512
557	0.2656	0.2927	0.3885	0.3211	0.3153	0.2601	0.26	0.2603	0.0385	0.671	0.1986	0.0272	0.5361	0.1503
558	0.2677	0.2948	0.3857	0.3181	0.3129	0.2577	0.26	0.2616	0.0394	0.6735	0.1951	0.0264	0.5417	0.1492
559	0.2699	0.2969	0.3828	0.3151	0.3104	0.2554	0.26	0.2628	0.0402	0.6758	0.1916	0.0257	0.5473	0.1481
560	0.272	0.299	0.38	0.312	0.308	0.253	0.26	0.264	0.041	0.678	0.188	0.025	0.553	0.147
561	0.2741	0.301	0.3772	0.3089	0.3056	0.2505	0.2599	0.2651	0.0416	0.68	0.1844	0.0243	0.5586	0.1457
562	0.2762	0.3029	0.3742	0.3057	0.3032	0.2479	0.2595	0.2662	0.0422	0.682	0.1808	0.0237	0.5642	0.1444
563	0.2783	0.3048	0.3712	0.3024	0.3008	0.2453	0.259	0.2672	0.0428	0.6838	0.1771	0.0232	0.5699	0.1429
564	0.2806	0.3068	0.3681	0.2992	0.2984	0.243	0.2585	0.2682	0.0434	0.6855	0.1735	0.0226	0.5758	0.1414
565	0.283	0.309	0.365	0.296	0.296	0.241	0.258	0.269	0.044	0.687	0.17	0.022	0.582	0.14
566	0.2856	0.3115	0.3619	0.2928	0.2936	0.2394	0.2576	0.2697	0.0447	0.6884	0.1665	0.0214	0.5888	0.1386
567	0.2885	0.3143	0.3587	0.2896	0.2912	0.2379	0.2572	0.2704	0.0455	0.6896	0.163	0.0207	0.596	0.1372
568	0.2915	0.3172	0.3555	0.2865	0.2889	0.2366	0.2568	0.271	0.0463	0.6908	0.1596	0.0201	0.6035	0.1359
569	0.2947	0.3198	0.3523	0.2833	0.2865	0.2353	0.2564	0.2715	0.0472	0.6919	0.1562	0.0195	0.6109	0.1345
570	0.298	0.322	0.349	0.28	0.284	0.234	0.256	0.272	0.048	0.693	0.153	0.019	0.618	0.133
571	0.3016	0.3237	0.3457	0.2766	0.2814	0.2325	0.2555	0.2724	0.0488	0.6941	0.1498	0.0185	0.6249	0.1315
572	0.3055	0.3252	0.3423	0.2732	0.2788	0.2308	0.255	0.2728	0.0495	0.6952	0.1468	0.018	0.6316	0.1298
573	0.3095	0.3265	0.3388	0.2698	0.2761	0.2292	0.2545	0.2731	0.0502	0.6962	0.1438	0.0175	0.6382	0.1282
574	0.3137	0.3277	0.3354	0.2664	0.2735	0.2279	0.2541	0.2735	0.051	0.6972	0.1408	0.0171	0.6447	0.1265
575	0.318	0.329	0.332	0.263	0.271	0.227	0.254	0.274	0.052	0.698	0.138	0.017	0.651	0.125
576	0.3223	0.3303	0.3286	0.2598	0.2687	0.2265	0.254	0.2746	0.0532	0.6987	0.1352	0.017	0.6572	0.1235
577	0.3268	0.3316	0.3252	0.2566	0.2666	0.2261	0.254	0.2753	0.0546	0.6993	0.1326	0.017	0.6633	0.1221
578	0.3314	0.3328	0.3217	0.2535	0.2644	0.2258	0.254	0.2762	0.0562	0.6999	0.13	0.017	0.6692	0.1207
579	0.3362	0.334	0.3183	0.2503	0.2623	0.2254	0.254	0.2771	0.058	0.7004	0.1274	0.017	0.6749	0.1193
580	0.341	0.335	0.315	0.247	0.26	0.225	0.254	0.278	0.06	0.701	0.125	0.017	0.68	0.118
581	0.346	0.3359	0.3117	0.2435	0.2576	0.2244	0.2543	0.279	0.0624	0.7016	0.1226	0.017	0.6847	0.1167
582	0.3513	0.3368	0.3084	0.2398	0.255	0.2237	0.2551	0.2801	0.0653	0.7023	0.1203	0.017	0.6892	0.1155
583	0.3567	0.3377	0.3052	0.2361	0.2524	0.223	0.2563	0.2812	0.0685	0.703	0.1181	0.017	0.6933	0.1144
584	0.362	0.3384	0.302	0.2324	0.2498	0.2224	0.2576	0.2825	0.0721	0.7036	0.1159	0.017	0.6973	0.1132
585	0.367	0.339	0.299	0.229	0.247	0.222	0.259	0.284	0.076	0.704	0.114	0.017	0.701	0.112
586	0.3719	0.3395	0.2961	0.2258	0.2441	0.2217	0.2606	0.2857	0.0803	0.7043	0.1122	0.0169	0.7045	0.1108
587	0.3766	0.3401	0.2932	0.2229	0.241	0.2215	0.2627	0.2876	0.0852	0.7046	0.1105	0.0166	0.7079	0.1095
588	0.3813	0.3406	0.2904	0.2199	0.2379	0.2214	0.265	0.2898	0.0905	0.7048	0.1089	0.0164	0.7111	0.1083
589	0.3857	0.3409	0.2877	0.217	0.2348	0.2212	0.2675	0.2923	0.0962	0.7049	0.1074	0.0161	0.7142	0.1071
590	0.39	0.341	0.285	0.214	0.232	0.221	0.27	0.295	0.102	0.705	0.106	0.016	0.717	0.106
591	0.3941	0.341	0.2822	0.2108	0.2294	0.2208	0.2725	0.2982	0.108	0.705	0.1047	0.016	0.7197	0.1049
592	0.3981	0.341	0.2794	0.2075	0.2269	0.2205	0.2752	0.302	0.1142	0.705	0.1034	0.016	0.7224	0.1038
593	0.4019	0.341	0.2767	0.2042	0.2245	0.2203	0.278	0.3063	0.1209	0.705	0.1021	0.016	0.7248	0.1028
594	0.4055	0.341	0.2742	0.201	0.2222	0.2201	0.2809	0.311	0.1281	0.705	0.101	0.016	0.7271	0.1018
595	0.409	0.341	0.272	0.198	0.22	0.22	0.284	0.316	0.136	0.705	0.1	0.016	0.729	0.101
596	0.4123	0.3411	0.2701	0.1952	0.2179	0.22	0.2873	0.3215	0.1451	0.7051	0.0991	0.016	0.7307	0.1003
597	0.4155	0.3414	0.2685	0.1924	0.2159	0.22	0.2907	0.3277	0.1553	0.7053	0.0983	0.016	0.7321	0.0997
598	0.4185	0.3416	0.2669	0.1898	0.2139	0.22	0.2943	0.3343	0.1664	0.7055	0.0975	0.016	0.7335	0.0991
599	0.4214	0.3419	0.2655	0.1873	0.212	0.22	0.2981	0.3411	0.1781	0.7058	0.0968	0.016	0.7347	0.0986
600	0.424	0.342	0.264	0.185	0.21	0.22	0.302	0.348	0.19	0.706	0.096	0.016	0.736	0.098
601	0.4265	0.342	0.2625	0.1828	0.2079	0.22	0.3062	0.3547	0.2022	0.7062	0.0952	0.016	0.7373	0.0974
602	0.4289	0.342	0.261	0.1806	0.2058	0.22	0.3106	0.3615	0.2148	0.7065	0.0943	0.016	0.7387	0.0967
603	0.4311	0.342	0.2596	0.1785	0.2036	0.22	0.3151	0.3686	0.2281	0.7067	0.0934	0.016	0.7399	0.0961
604	0.4332	0.342	0.2582	0.1766	0.2017	0.22	0.3197	0.376	0.2418	0.7069	0.0926	0.016	0.7411	0.0955
605	0.435	0.342	0.257	0.175	0.2	0.22	0.324	0.384	0.256	0.707	0.092	0.016	0.742	0.095
606	0.4366	0.342	0.2559	0.1736	0.1986	0.22	0.3282	0.393	0.271	0.707	0.0915	0.016	0.7427	0.0946
607	0.4381	0.342	0.2549	0.1723	0.1973	0.22	0.3322	0.4029	0.2868	0.707	0.0911	0.016	0.7434	0.0942
608	0.4394	0.342	0.2539	0.1712	0.1962	0.22	0.3362	0.4134	0.3031	0.707	0.0908	0.016	0.744	0.0938
609	0.4407	0.342	0.253	0.1701	0.1951	0.22	0.3402	0.4239	0.3196	0.707	0.0904	0.016	0.7445	0.0934
610	0.442	0.342	0.252	0.169	0.194	0.22	0.344	0.434	0.336	0.707	0.09	0.016	0.745	0.093
611	0.4434	0.3419	0.251	0.1679	0.1929	0.22	0.3478	0.4438	0.3522	0.707	0.0895	0.016	0.7455	0.0924
612	0.4448	0.3416	0.25	0.1669	0.1919	0.22	0.3515	0.4534	0.3684	0.707	0.0888	0.016	0.7459	0.0917
613	0.4461	0.3414	0.2491	0.1659	0.1909	0.22	0.3551	0.463	0.3848	0.707	0.0882	0.016	0.7463	0.091
614	0.4472	0.3411	0.2481	0.1649	0.1899	0.22	0.3586	0.4726	0.4013	0.707	0.0875	0.016	0.7467	0.0904
615	0.448	0.341	0.247	0.164	0.189	0.22	0.362	0.482	0.418	0.707	0.087	0.016	0.747	0.09
616	0.4485	0.341	0.2459	0.1631	0.1881	0.2202	0.3652	0.4914	0.4353	0.7071	0.0866	0.016	0.7473	0.0897
617	0.449	0.341	0.2447	0.1623	0.1872	0.2207	0.3684	0.5008	0.453	0.7074	0.0862	0.016	0.7475	0.0896
618	0.4494	0.341	0.2435	0.1616	0.1864	0.2215	0.3714	0.5102	0.4708	0.7076	0.0858	0.016	0.7478	0.0894
619	0.4497	0.341	0.2422	0.1608	0.1856	0.2222	0.3743	0.5192	0.4883	0.7079	0.0854	0.016	0.7479	0.0892
620	0.45	0.341	0.241	0.16	0.185	0.223	0.377	0.528	0.505	0.708	0.085	0.016	0.748	0.089
621	0.4503	0.3408	0.2398	0.1592	0.1845	0.2237	0.3796	0.5364	0.5211	0.708	0.0845	0.016	0.748	0.0887
622	0.4505	0.3403	0.2386	0.1583	0.1841	0.2244	0.382	0.5446	0.537	0.708	0.0838	0.016	0.748	0.0882
623	0.4508	0.3397	0.2374	0.1574	0.1838	0.2252	0.3844	0.5526	0.5524	0.708	0.0832	0.016	0.748	0.0878
624	0.4509	0.3392	0.2362	0.1566	0.1834	0.2261	0.3867	0.5604	0.5671	0.708	0.0825	0.016	0.748	0.0873
625	0.451	0.339	0.235	0.156	0.183	0.227	0.389	0.568	0.581	0.708	0.082	0.016	0.748	0.087
626	0.451	0.339	0.2338	0.1555	0.1825	0.228	0.3913	0.5757	0.5943	0.7082	0.0815	0.0162	0.748	0.0868
627	0.451	0.339	0.2325	0.1551	0.1819	0.2292	0.3935	0.5833	0.6071	0.7086	0.0811	0.0167	0.748	0.0866
628	0.451	0.339	0.2313	0.1547	0.1813	0.2305	0.3957	0.5907	0.6193	0.7091	0.0807	0.0173	0.748	0.0864
629	0.451	0.339	0.2301	0.1544	0.1806	0.2318	0.3979	0.5977	0.6307	0.7096	0.0803	0.0178	0.748	0.0862
630	0.451	0.339	0.229	0.154	0.18	0.233	0.4	0.604	0.641	0.71	0.08	0.018	0.748	0.086
631	0.451	0.3389	0.2279	0.1536	0.1794	0.2342	0.4021	0.6097	0.6503	0.7102	0.0798	0.018	0.748	0.0858
632	0.451	0.3386	0.2269	0.1531	0.1787	0.2355	0.4041	0.615	0.6588	0.7104	0.0796	0.018	0.748	0.0856
633	0.451	0.3384	0.2259	0.1527	0.178	0.2367	0.406	0.6199	0.6668	0.7106	0.0794	0.018	0.748	0.0854
634	0.451	0.3381	0.2249	0.1523	0.1774	0.2379	0.408	0.6246	0.6745	0.7108	0.0792	0.018	0.748	0.0852
635	0.451	0.338	0.224	0.152	0.177	0.239	0.41	0.629	0.682	0.711	0.079	0.018	0.748	0.085
636	0.451	0.338	0.2231	0.1518	0.1767	0.24	0.412	0.6332	0.6896	0.7112	0.0788	0.018	0.748	0.0848
637	0.451	0.338	0.2223	0.1516	0.1765	0.241	0.4141	0.6372	0.6971	0.7114	0.0785	0.018	0.748	0.0845
638	0.451	0.338	0.2215	0.1514	0.1764	0.2419	0.4161	0.641	0.7043	0.7116	0.0783	0.018	0.748	0.0843
639	0.451	0.338	0.2207	0.1512	0.1762	0.2429	0.4181	0.6446	0.711	0.7118	0.0781	0.018	0.748	0.0841
640	0.451	0.338	0.22	0.151	0.176	0.244	0.42	0.648	0.717	0.712	0.078	0.018	0.748	0.084
641	0.451	0.3379	0.2193	0.1507	0.1758	0.2453	0.4219	0.6513	0.7223	0.7123	0.078	0.018	0.748	0.084
642	0.451	0.3377	0.2186	0.1502	0.1755	0.2466	0.4237	0.6544	0.7272	0.7127	0.078	0.018	0.748	0.084
643	0.451	0.3375	0.2179	0.1498	0.1753	0.2481	0.4254	0.6573	0.7317	0.7131	0.078	0.018	0.748	0.084
644	0.451	0.3372	0.2174	0.1493	0.1751	0.2496	0.4272	0.6602	0.7359	0.7136	0.078	0.018	0.748	0.084
645	0.451	0.337	0.217	0.149	0.175	0.251	0.429	0.663	0.74	0.714	0.078	0.018	0.748	0.084
646	0.4509	0.3368	0.2167	0.1487	0.175	0.2524	0.4308	0.6658	0.744	0.7144	0.078	0.0181	0.748	0.084
647	0.4506	0.3366	0.2164	0.1485	0.175	0.2539	0.4327	0.6686	0.7479	0.7148	0.078	0.0183	0.748	0.084
648	0.4504	0.3364	0.2162	0.1482	0.175	0.2554	0.4346	0.6712	0.7515	0.7152	0.078	0.0185	0.748	0.084
649	0.4501	0.3362	0.2161	0.1481	0.175	0.2567	0.4363	0.6737	0.7549	0.7156	0.078	0.0188	0.748	0.084
650	0.45	0.336	0.216	0.148	0.175	0.258	0.438	0.676	0.758	0.716	0.078	0.019	0.748	0.084
651	0.45	0.3358	0.216	0.148	0.175	0.2591	0.4395	0.678	0.7607	0.7164	0.078	0.0192	0.748	0.084
652	0.45	0.3356	0.216	0.148	0.175	0.2601	0.4409	0.6799	0.7632	0.7168	0.078	0.0194	0.748	0.084
653	0.45	0.3354	0.216	0.148	0.175	0.2611	0.4423	0.6816	0.7655	0.7172	0.078	0.0195	0.748	0.084
654	0.45	0.3352	0.216	0.148	0.175	0.262	0.4436	0.6833	0.7677	0.7176	0.078	0.0197	0.748	0.084
655	0.45	0.335	0.216	0.148	0.175	0.263	0.445	0.685	0.77	0.718	0.078	0.02	0.748	0.084
656	0.4501	0.3348	0.2162	0.148	0.175	0.264	0.4464	0.6867	0.7723	0.7184	0.0782	0.0205	0.7479	0.0841
657	0.4504	0.3346	0.2167	0.148	0.175	0.265	0.4479	0.6883	0.7746	0.7188	0.0788	0.0211	0.7476	0.0842
658	0.4506	0.3344	0.2174	0.148	0.175	0.266	0.4494	0.6899	0.7768	0.7192	0.0796	0.0219	0.7474	0.0845
659	0.4509	0.3342	0.2182	0.148	0.175	0.267	0.4507	0.6915	0.779	0.7196	0.0804	0.0225	0.7471	0.0847
660	0.451	0.334	0.219	0.148	0.175	0.268	0.452	0.693	0.781	0.72	0.081	0.023	0.747	0.085
661	0.451	0.3336	0.2198	0.1481	0.1751	0.269	0.4531	0.6945	0.783	0.7204	0.0814	0.0233	0.747	0.0853
662	0.451	0.3331	0.2208	0.1482	0.1755	0.27	0.4541	0.696	0.7848	0.7208	0.0818	0.0234	0.747	0.0856
663	0.451	0.3326	0.2218	0.1485	0.176	0.271	0.4551	0.6974	0.7866	0.7211	0.0821	0.0236	0.747	0.086
664	0.451	0.3322	0.2229	0.1487	0.1765	0.272	0.456	0.6988	0.7884	0.7215	0.0825	0.0238	0.747	0.0865
665	0.451	0.332	0.224	0.149	0.177	0.273	0.457	0.7	0.79	0.722	0.083	0.024	0.747	0.087
666	0.4512	0.332	0.2251	0.1493	0.1775	0.274	0.458	0.7011	0.7915	0.7225	0.0837	0.0243	0.747	0.0877
667	0.4516	0.332	0.2262	0.1497	0.1781	0.2751	0.4591	0.7022	0.793	0.7231	0.0847	0.0246	0.747	0.0887
668	0.4521	0.332	0.2274	0.1501	0.1787	0.2762	0.4601	0.7032	0.7944	0.7237	0.0858	0.025	0.747	0.0899
669	0.4526	0.332	0.2287	0.1505	0.1794	0.2772	0.4611	0.7041	0.7957	0.7243	0.0869	0.0255	0.747	0.091
670	0.453	0.332	0.23	0.151	0.18	0.278	0.462	0.705	0.797	0.725	0.088	0.026	0.747	0.092
671	0.4532	0.3319	0.2314	0.1515	0.1806	0.2787	0.4629	0.7059	0.7983	0.7258	0.089	0.0266	0.747	0.0928
672	0.4534	0.3316	0.2329	0.1521	0.1812	0.2794	0.4638	0.7067	0.7995	0.7266	0.0899	0.0274	0.747	0.0936
673	0.4536	0.3314	0.2344	0.1527	0.1818	0.28	0.4646	0.7075	0.8006	0.7275	0.0908	0.0282	0.747	0.0943
674	0.4538	0.3311	0.2361	0.1533	0.1824	0.2805	0.4654	0.7083	0.8018	0.7284	0.0918	0.0291	0.747	0.0951
675	0.454	0.331	0.238	0.154	0.183	0.281	0.466	0.709	0.803	0.729	0.093	0.03	0.747	0.096
676	0.4542	0.331	0.2401	0.1547	0.1836	0.2814	0.4665	0.7097	0.8042	0.7295	0.0945	0.0309	0.747	0.097
677	0.4544	0.331	0.2426	0.1555	0.1842	0.2818	0.4669	0.7103	0.8055	0.7298	0.0962	0.0318	0.747	0.0981
678	0.4546	0.331	0.2452	0.1563	0.1848	0.2822	0.4673	0.7108	0.8067	0.7302	0.0981	0.0328	0.747	0.0994
679	0.4548	0.331	0.248	0.1572	0.1854	0.2826	0.4676	0.7114	0.8079	0.7305	0.1001	0.0338	0.747	0.1007
680	0.455	0.331	0.251	0.158	0.186	0.283	0.468	0.712	0.809	0.731	0.102	0.035	0.747	0.102
681	0.4553	0.3309	0.2542	0.1588	0.1866	0.2835	0.4684	0.7126	0.8101	0.7316	0.1039	0.0363	0.747	0.1034
682	0.4558	0.3307	0.2577	0.1597	0.1872	0.284	0.4688	0.7133	0.8111	0.7324	0.1058	0.0378	0.747	0.1049
683	0.4562	0.3305	0.2615	0.1605	0.1878	0.2846	0.4691	0.7139	0.812	0.7333	0.1078	0.0393	0.747	0.1064
684	0.4567	0.3302	0.2652	0.1613	0.1884	0.2853	0.4695	0.7145	0.813	0.7342	0.1098	0.0411	0.747	0.1081
685	0.457	0.33	0.269	0.162	0.189	0.286	0.47	0.715	0.814	0.735	0.112	0.043	0.747	0.11
686	0.4572	0.3298	0.2727	0.1627	0.1896	0.2868	0.4705	0.7155	0.815	0.7358	0.1143	0.0451	0.747	0.1122
687	0.4574	0.3296	0.2763	0.1633	0.1902	0.2878	0.4711	0.7159	0.816	0.7367	0.1168	0.0476	0.747	0.1147
688	0.4576	0.3294	0.28	0.1638	0.1908	0.2889	0.4717	0.7162	0.817	0.7375	0.1194	0.0502	0.747	0.1174
689	0.4578	0.3292	0.2839	0.1644	0.1914	0.29	0.4723	0.7166	0.818	0.7383	0.1222	0.053	0.747	0.1202
690	0.458	0.329	0.288	0.165	0.192	0.291	0.473	0.717	0.819	0.739	0.125	0.056	0.747	0.123
691	0.4583	0.3288	0.2924	0.1656	0.1926	0.292	0.4737	0.7174	0.82	0.7396	0.1279	0.0592	0.7469	0.1257
692	0.4587	0.3285	0.297	0.1663	0.1932	0.293	0.4744	0.7178	0.8211	0.7402	0.131	0.0626	0.7466	0.1285
693	0.4591	0.3283	0.3019	0.1669	0.1937	0.2939	0.4752	0.7182	0.8221	0.7408	0.1342	0.0662	0.7464	0.1313
694	0.4596	0.3281	0.3069	0.1675	0.1943	0.2949	0.4761	0.7186	0.8231	0.7414	0.1375	0.07	0.7461	0.1341
695	0.46	0.328	0.312	0.168	0.195	0.296	0.477	0.719	0.824	0.742	0.141	0.074	0.746	0.137
696	0.4604	0.328	0.3174	0.1685	0.1958	0.2971	0.478	0.7195	0.8249	0.7428	0.1447	0.0781	0.746	0.1399
697	0.4609	0.328	0.323	0.1689	0.1967	0.2982	0.4792	0.72	0.8258	0.7436	0.1486	0.0825	0.746	0.1428
698	0.4613	0.328	0.3287	0.1693	0.1977	0.2993	0.4805	0.7205	0.8266	0.7445	0.1527	0.087	0.746	0.1458
699	0.4617	0.328	0.3345	0.1697	0.1985	0.3006	0.4818	0.7209	0.8274	0.7454	0.1569	0.0919	0.746	0.1489
700	0.462	0.328	0.34	0.17	0.199	0.302	0.483	0.721	0.828	0.746	0.161	0.097	0.746	0.152
701	0.4622	0.3279	0.3454	0.1703	0.1993	0.3038	0.4842	0.7209	0.8285	0.7465	0.1651	0.1025	0.746	0.1552
702	0.4624	0.3277	0.3506	0.1705	0.1996	0.3059	0.4854	0.7207	0.829	0.747	0.1693	0.1084	0.746	0.1586
703	0.4626	0.3275	0.3558	0.1708	0.1998	0.3082	0.4865	0.7205	0.8294	0.7474	0.1736	0.1147	0.746	0.162
704	0.4628	0.3272	0.361	0.1709	0.1999	0.3106	0.4877	0.7202	0.8297	0.7477	0.1778	0.1213	0.746	0.1654
705	0.463	0.327	0.366	0.171	0.2	0.313	0.489	0.72	0.83	0.748	0.182	0.128	0.746	0.169
706	0.4632	0.3268	0.371	0.1709	0.1999	0.3153	0.4903	0.7198	0.8302	0.7482	0.1862	0.135	0.7459	0.1727
707	0.4634	0.3266	0.3758	0.1708	0.1997	0.3177	0.4917	0.7195	0.8304	0.7484	0.1904	0.1424	0.7457	0.1764
708	0.4636	0.3264	0.3806	0.1705	0.1995	0.3201	0.4931	0.7193	0.8306	0.7486	0.1947	0.15	0.7455	0.1803
709	0.4638	0.3262	0.3854	0.1703	0.1992	0.3225	0.4946	0.7191	0.8308	0.7488	0.1989	0.1579	0.7452	0.1842
710	0.464	0.326	0.39	0.17	0.199	0.325	0.496	0.719	0.831	0.749	0.203	0.166	0.745	0.188
711	0.4642	0.3258	0.3946	0.1697	0.1988	0.3275	0.4974	0.7192	0.8313	0.7493	0.2071	0.1743	0.7448	0.1918
712	0.4644	0.3256	0.3991	0.1693	0.1986	0.3301	0.4988	0.7198	0.8317	0.7497	0.2111	0.183	0.7446	0.1956
713	0.4646	0.3254	0.4035	0.1689	0.1984	0.3328	0.5001	0.7205	0.8321	0.7501	0.2151	0.1919	0.7444	0.1994
714	0.4648	0.3252	0.4078	0.1684	0.1982	0.3354	0.5015	0.7213	0.8326	0.7506	0.2191	0.2009	0.7442	0.2032
715	0.465	0.325	0.412	0.168	0.198	0.338	0.503	0.722	0.833	0.751	0.223	0.21	0.744	0.207
716	0.4652	0.3248	0.416	0.1676	0.1977	0.3406	0.5045	0.7226	0.8334	0.7514	0.2269	0.2192	0.7438	0.2108
717	0.4655	0.3245	0.42	0.1672	0.1972	0.3432	0.5062	0.7233	0.8339	0.7519	0.2309	0.2285	0.7435	0.2147
718	0.4657	0.3243	0.4238	0.1668	0.1968	0.3458	0.5078	0.7239	0.8343	0.7523	0.2348	0.238	0.7433	0.2186
719	0.4659	0.3241	0.4275	0.1664	0.1963	0.3484	0.5095	0.7245	0.8347	0.7527	0.2385	0.2475	0.7431	0.2223
720	0.466	0.324	0.431	0.166	0.196	0.351	0.511	0.725	0.835	0.753	0.242	0.257	0.743	0.226
721	0.466	0.324	0.4344	0.1655	0.1957	0.3536	0.5125	0.7255	0.8353	0.7532	0.2453	0.2665	0.7431	0.2295
722	0.466	0.324	0.4378	0.165	0.1955	0.3562	0.5139	0.7259	0.8355	0.7534	0.2484	0.2761	0.7433	0.2329
723	0.466	0.324	0.441	0.1645	0.1952	0.3589	0.5152	0.7262	0.8358	0.7536	0.2513	0.2857	0.7435	0.2363
724	0.466	0.324	0.4441	0.1641	0.1951	0.3615	0.5166	0.7266	0.8359	0.7538	0.2542	0.2953	0.7438	0.2396
725	0.466	0.324	0.447	0.164	0.195	0.364	0.518	0.727	0.836	0.754	0.257	0.305	0.744	0.243
726	0.466	0.324	0.4498	0.164	0.195	0.3664	0.5194	0.7274	0.836	0.7542	0.2597	0.3148	0.7442	0.2464
727	0.466	0.324	0.4524	0.164	0.195	0.3688	0.5208	0.7279	0.836	0.7545	0.2624	0.3246	0.7444	0.2498
728	0.466	0.324	0.455	0.164	0.195	0.3712	0.5222	0.7283	0.836	0.7547	0.265	0.3345	0.7445	0.2532
729	0.466	0.324	0.4575	0.164	0.195	0.3736	0.5236	0.7287	0.836	0.7549	0.2675	0.3443	0.7447	0.2566
730	0.466	0.324	0.46	0.164	0.195	0.376	0.525	0.729	0.836	0.755	0.27	0.354	0.745	0.26
731	0.466	0.3239	0.4625	0.1641	0.1951	0.3786	0.5264	0.7293	0.8361	0.755	0.2725	0.3636	0.7454	0.2634
732	0.466	0.3237	0.465	0.1642	0.1953	0.3812	0.5278	0.7295	0.8363	0.755	0.275	0.373	0.746	0.2668
733	0.466	0.3235	0.4675	0.1644	0.1955	0.3838	0.5292	0.7298	0.8365	0.755	0.2774	0.3824	0.7467	0.2702
734	0.466	0.3232	0.4698	0.1647	0.1958	0.3864	0.5306	0.7299	0.8368	0.755	0.2798	0.3918	0.7474	0.2736
735	0.466	0.323	0.472	0.165	0.196	0.389	0.532	0.73	0.837	0.755	0.282	0.401	0.748	0.277
736	0.4661	0.3228	0.474	0.1654	0.1962	0.3915	0.5334	0.73	0.8372	0.755	0.2841	0.4102	0.7485	0.2804
737	0.4664	0.3226	0.4759	0.1659	0.1964	0.3939	0.5348	0.73	0.8374	0.755	0.2861	0.4194	0.749	0.2838
738	0.4666	0.3224	0.4777	0.1666	0.1965	0.3962	0.5362	0.73	0.8376	0.755	0.2881	0.4286	0.7495	0.2873
739	0.4669	0.3222	0.4794	0.1673	0.1967	0.3986	0.5376	0.73	0.8378	0.755	0.29	0.4374	0.7499	0.2907
740	0.467	0.322	0.481	0.168	0.197	0.401	0.539	0.73	0.838	0.755	0.292	0.446	0.75	0.294
741	0.467	0.3218	0.4825	0.1687	0.1974	0.4034	0.5404	0.73	0.8382	0.755	0.294	0.4542	0.75	0.2973
742	0.467	0.3216	0.484	0.1695	0.198	0.4058	0.5418	0.73	0.8385	0.755	0.2961	0.4622	0.75	0.3005
743	0.467	0.3214	0.4855	0.1703	0.1987	0.4082	0.5432	0.73	0.8387	0.755	0.2982	0.47	0.75	0.3037
744	0.467	0.3212	0.4868	0.1711	0.1994	0.4106	0.5446	0.73	0.8389	0.755	0.3001	0.4776	0.75	0.3069
745	0.467	0.321	0.488	0.172	0.2	0.413	0.546	0.73	0.839	0.755	0.302	0.485	0.75	0.31
746	0.467	0.3208	0.4891	0.1729	0.2006	0.4154	0.5474	0.73	0.839	0.7551	0.3038	0.4923	0.7499	0.3131
747	0.467	0.3206	0.4902	0.174	0.2013	0.4179	0.5489	0.73	0.839	0.7553	0.3056	0.4995	0.7497	0.3161
748	0.467	0.3204	0.4912	0.175	0.2019	0.4203	0.5503	0.73	0.839	0.7555	0.3073	0.5065	0.7495	0.3191
749	0.467	0.3202	0.4921	0.1761	0.2025	0.4227	0.5517	0.73	0.839	0.7558	0.3088	0.5133	0.7492	0.3221
750	0.467	0.32	0.493	0.177	0.203	0.425	0.553	0.73	0.839	0.756	0.31	0.52	0.749	0.325
751	0.467	0.3197	0.4939	0.1779	0.2034	0.4273	0.5543	0.73	0.839	0.7562	0.311	0.5265	0.7488	0.3279
752	0.467	0.3193	0.4947	0.1787	0.2038	0.4295	0.5555	0.73	0.839	0.7564	0.3118	0.5329	0.7485	0.3307
753	0.467	0.3189	0.4955	0.1794	0.2042	0.4316	0.5566	0.73	0.839	0.7566	0.3126	0.5392	0.7483	0.3334
754	0.467	0.3184	0.4963	0.1802	0.2046	0.4338	0.5578	0.73	0.839	0.7568	0.3133	0.5452	0.7481	0.3362
755	0.467	0.318	0.497	0.181	0.205	0.436	0.559	0.73	0.839	0.757	0.314	0.551	0.748	0.339
756	0.467	0.3176	0.4977	0.1818	0.2055	0.4382	0.5602	0.73	0.839	0.7572	0.3146	0.5566	0.748	0.3418
757	0.467	0.3171	0.4983	0.1826	0.2061	0.4404	0.5615	0.73	0.839	0.7574	0.3152	0.5619	0.748	0.3446
758	0.467	0.3167	0.4989	0.1834	0.2067	0.4426	0.5627	0.73	0.839	0.7576	0.3157	0.5671	0.748	0.3475
759	0.467	0.3163	0.4995	0.1842	0.2073	0.4448	0.5639	0.73	0.839	0.7578	0.3163	0.5722	0.748	0.3503
760	0.467	0.316	0.5	0.185	0.208	0.447	0.565	0.73	0.839	0.758	0.317	0.577	0.748	0.353
761	0.467	0.3157	0.5004	0.1858	0.2087	0.4492	0.5661	0.73	0.839	0.7582	0.3179	0.5817	0.7479	0.3557
762	0.467	0.3155	0.5008	0.1867	0.2096	0.4514	0.5671	0.73	0.839	0.7585	0.3191	0.5862	0.7476	0.3583
763	0.467	0.3152	0.5012	0.1875	0.2104	0.4536	0.568	0.73	0.839	0.7587	0.3203	0.5906	0.7474	0.3608
764	0.467	0.3151	0.5016	0.1883	0.2113	0.4558	0.569	0.73	0.839	0.7589	0.3217	0.5949	0.7471	0.3634
765	0.467	0.315	0.502	0.189	0.212	0.458	0.57	0.73	0.839	0.759	0.323	0.599	0.747	0.366
766	0.467	0.315	0.5025	0.1897	0.2127	0.4603	0.571	0.73	0.839	0.759	0.3244	0.603	0.747	0.3686
767	0.467	0.315	0.503	0.1903	0.2133	0.4626	0.5721	0.73	0.839	0.759	0.3259	0.607	0.747	0.3713
768	0.467	0.315	0.5036	0.1909	0.2139	0.4649	0.5732	0.73	0.839	0.759	0.3274	0.6109	0.747	0.374
769	0.467	0.315	0.5043	0.1915	0.2145	0.467	0.5742	0.73	0.839	0.759	0.3288	0.6145	0.747	0.3765
770	0.467	0.315	0.505	0.192	0.215	0.469	0.575	0.73	0.839	0.759	0.33	0.618	0.747	0.379
771	0.467	0.3149	0.5058	0.1924	0.2155	0.4708	0.5757	0.73	0.839	0.759	0.3309	0.6213	0.747	0.3814
772	0.467	0.3146	0.5068	0.1928	0.2159	0.4724	0.5763	0.73	0.839	0.759	0.3318	0.6244	0.747	0.3836
773	0.467	0.3144	0.5078	0.1932	0.2162	0.4739	0.5769	0.73	0.839	0.759	0.3325	0.6274	0.747	0.3858
774	0.467	0.3141	0.5089	0.1936	0.2166	0.4754	0.5774	0.73	0.839	0.759	0.3332	0.6303	0.747	0.388
775	0.467	0.314	0.51	0.194	0.217	0.477	0.578	0.73	0.839	0.759	0.334	0.633	0.747	0.39
776	0.467	0.314	0.5111	0.1945	0.2174	0.4786	0.5786	0.73	0.839	0.759	0.3348	0.6356	0.747	0.3919
777	0.467	0.314	0.5123	0.1951	0.2178	0.4802	0.5792	0.73	0.839	0.759	0.3356	0.6381	0.747	0.3938
778	0.467	0.314	0.5135	0.1957	0.2182	0.4818	0.5798	0.73	0.839	0.759	0.3364	0.6404	0.747	0.3956
779	0.467	0.314	0.5147	0.1963	0.2186	0.4834	0.5804	0.73	0.839	0.759	0.3372	0.6427	0.747	0.3973
780	0.467	0.314	0.516	0.197	0.219	0.485	0.581	0.73	0.839	0.759	0.338	0.645	0.747	0.399

## Sheet: Figure 1g
Distance [nm]	Ec	Ev
-10	-4.7	-4.7
0	-4.7	-4.7
0	-3.6	-5.17
20	-3.6	-5.17
20	-2.3	-5.3
40	-2.3	-5.3
40	-3.2	-6.8
40.25	-3.2	-6.8
40.25	-3.45	-5.85
44	-3.45	-5.85
44	-3.45	-5.85
47.75	-3.45	-5.85
47.75	-3.2	-6.8
48	-3.2	-6.8
48	-3.2	-6.8
48.25	-3.2	-6.8
48.25	-3.45	-5.85
52	-3.45	-5.85
52	-3.45	-5.85
55.75	-3.45	-5.85
55.75	-3.2	-6.8
56	-3.2	-6.8
56	-4	-7.4
96	-4	-7.4
96	-4	-4
106	-4	-4

## Sheet: Figure 1h
Distance [nm]	p (1V)	p (2V)	p (3V)	p (4V)	p (5V)	p (6V)	p (7V)	n (1V)	n (2V)	n (3V)	n (4V)	n (5V)	n (6V)	n (7V)
0	320089000000	320089000000	320089000000	320089000000	320089000000	320089000000	320089000000	8.34309	8.34309	8.34309	8.34309	8.34309	8.34309	8.34309
1	2.06785e+19	2.06785e+19	2.06782e+19	2.06775e+19	2.06764e+19	2.0675e+19	2.06733e+19	1.29145e-07	1.29145e-07	1.29147e-07	1.29151e-07	1.29158e-07	1.29167e-07	1.29177e-07
2	2.70883e+19	2.70883e+19	2.70882e+19	2.7088e+19	2.70877e+19	2.70874e+19	2.7087e+19	9.85861e-08	9.85861e-08	9.85864e-08	9.8587e-08	9.85881e-08	9.85894e-08	9.85909e-08
3	2.7978e+19	2.7978e+19	2.79779e+19	2.79779e+19	2.79779e+19	2.79778e+19	2.79777e+19	9.54512e-08	9.54512e-08	9.54512e-08	9.54513e-08	9.54514e-08	9.54517e-08	9.54519e-08
4	2.80855e+19	2.80855e+19	2.80855e+19	2.80855e+19	2.80855e+19	2.80855e+19	2.80855e+19	9.50856e-08	9.50856e-08	9.50856e-08	9.50856e-08	9.50857e-08	9.50857e-08	9.50857e-08
5	2.80983e+19	2.80983e+19	2.80983e+19	2.80983e+19	2.80983e+19	2.80983e+19	2.80983e+19	9.50424e-08	9.50424e-08	9.50424e-08	9.50424e-08	9.50424e-08	9.50424e-08	9.50424e-08
6	2.80998e+19	2.80998e+19	2.80998e+19	2.80998e+19	2.80998e+19	2.80998e+19	2.80998e+19	9.50373e-08	9.50373e-08	9.50373e-08	9.50373e-08	9.50373e-08	9.50373e-08	9.50373e-08
7	2.81e+19	2.81e+19	2.81e+19	2.81e+19	2.81e+19	2.81e+19	2.81e+19	9.50367e-08	9.50367e-08	9.50367e-08	9.50367e-08	9.50367e-08	9.50367e-08	9.50367e-08
8	2.81e+19	2.81e+19	2.81e+19	2.81e+19	2.81e+19	2.81e+19	2.81e+19	9.50366e-08	9.50366e-08	9.50366e-08	9.50366e-08	9.50366e-08	9.50366e-08	9.50366e-08
9	2.81e+19	2.81e+19	2.81e+19	2.81e+19	2.81e+19	2.81e+19	2.81e+19	9.50366e-08	9.50366e-08	9.50366e-08	9.50366e-08	9.50366e-08	9.50366e-08	9.50366e-08
10	2.81e+19	2.81e+19	2.81e+19	2.81e+19	2.81e+19	2.81e+19	2.81e+19	9.50366e-08	9.50366e-08	9.50366e-08	9.50366e-08	9.50366e-08	9.50366e-08	9.50366e-08
11	2.81e+19	2.81e+19	2.81e+19	2.81e+19	2.81e+19	2.81e+19	2.81e+19	9.50366e-08	9.50366e-08	9.50366e-08	9.50366e-08	9.50366e-08	9.50366e-08	9.50366e-08
12	2.81e+19	2.81e+19	2.81e+19	2.81e+19	2.81e+19	2.81e+19	2.81e+19	9.50366e-08	9.50366e-08	9.50366e-08	9.50366e-08	9.50366e-08	9.50366e-08	9.50366e-08
13	2.81e+19	2.81e+19	2.81e+19	2.81e+19	2.81e+19	2.81e+19	2.81e+19	9.50366e-08	9.50366e-08	9.50366e-08	9.50366e-08	9.50366e-08	9.50366e-08	9.50366e-08
14	2.81e+19	2.81e+19	2.81e+19	2.81e+19	2.81e+19	2.81e+19	2.81e+19	9.50366e-08	9.50366e-08	9.50366e-08	9.50366e-08	9.50366e-08	9.50366e-08	9.50366e-08
15	2.80998e+19	2.80998e+19	2.80998e+19	2.80998e+19	2.80998e+19	2.80998e+19	2.80998e+19	9.50372e-08	9.50372e-08	9.50372e-08	9.50372e-08	9.50372e-08	9.50372e-08	9.50372e-08
16	2.80986e+19	2.80986e+19	2.80986e+19	2.80986e+19	2.80986e+19	2.80986e+19	2.80986e+19	9.50414e-08	9.50414e-08	9.50414e-08	9.50414e-08	9.50414e-08	9.50414e-08	9.50414e-08
17	2.80879e+19	2.80879e+19	2.8088e+19	2.8088e+19	2.8088e+19	2.8088e+19	2.8088e+19	9.50774e-08	9.50774e-08	9.50773e-08	9.50773e-08	9.50773e-08	9.50773e-08	9.50773e-08
18	2.79984e+19	2.79985e+19	2.79985e+19	2.79985e+19	2.79986e+19	2.79986e+19	2.79987e+19	9.53815e-08	9.53812e-08	9.53811e-08	9.5381e-08	9.53808e-08	9.53807e-08	9.53805e-08
19	2.72551e+19	2.72559e+19	2.72561e+19	2.72563e+19	2.72566e+19	2.72569e+19	2.72572e+19	9.79827e-08	9.79799e-08	9.79791e-08	9.79783e-08	9.79774e-08	9.79763e-08	9.79751e-08
20	2.17639e+19	2.17691e+19	2.17704e+19	2.17715e+19	2.17727e+19	2.17739e+19	2.17753e+19	1.22705e-07	1.22675e-07	1.22668e-07	1.22661e-07	1.22655e-07	1.22648e-07	1.2264e-07
21	3.40228e+18	3.41197e+18	3.41477e+18	3.41735e+18	3.42038e+18	3.42386e+18	3.42762e+18	7.42942e-31	7.40832e-31	7.40225e-31	7.39667e-31	7.39012e-31	7.38261e-31	7.37451e-31
22	1.46022e+18	1.46988e+18	1.47256e+18	1.47483e+18	1.47736e+18	1.48022e+18	1.48327e+18	1.73104e-30	1.71966e-30	1.71654e-30	1.7139e-30	1.71095e-30	1.70765e-30	1.70414e-30
23	8.5139e+17	8.6172e+17	8.64475e+17	8.66608e+17	8.68854e+17	8.71311e+17	8.73902e+17	2.96891e-30	2.93332e-30	2.92397e-30	2.91677e-30	2.90923e-30	2.90103e-30	2.89243e-30
24	5.81635e+17	5.93069e+17	5.96026e+17	5.98116e+17	6.00166e+17	6.02328e+17	6.04565e+17	4.34585e-30	4.26206e-30	4.24092e-30	4.2261e-30	4.21166e-30	4.19655e-30	4.18102e-30
25	4.38706e+17	4.51653e+17	4.54922e+17	4.57038e+17	4.58953e+17	4.60878e+17	4.6282e+17	5.76172e-30	5.59655e-30	5.55634e-30	5.53061e-30	5.50753e-30	5.48453e-30	5.46151e-30
26	3.54463e+17	3.69386e+17	3.7309e+17	3.75303e+17	3.77134e+17	3.78866e+17	3.80553e+17	7.13107e-30	6.84297e-30	6.77503e-30	6.7351e-30	6.70238e-30	6.67174e-30	6.64218e-30
27	3.01485e+17	3.18957e+17	3.23252e+17	3.25643e+17	3.27446e+17	3.29027e+17	3.30491e+17	8.38415e-30	7.9249e-30	7.81958e-30	7.76219e-30	7.71944e-30	7.68234e-30	7.64831e-30
28	2.67024e+17	2.87789e+17	2.92885e+17	2.95559e+17	2.97402e+17	2.9888e+17	3.00157e+17	9.46619e-30	8.78316e-30	8.63036e-30	8.55225e-30	8.49928e-30	8.45725e-30	8.42124e-30
29	2.44558e+17	2.69623e+17	2.75807e+17	2.78914e+17	2.80886e+17	2.82322e+17	2.83458e+17	1.03358e-29	9.37494e-30	9.16473e-30	9.06264e-30	8.99902e-30	8.95324e-30	8.91736e-30
30	2.30561e+17	2.61325e+17	2.69015e+17	2.72768e+17	2.75e+17	2.76482e+17	2.77537e+17	1.09633e-29	9.67264e-30	9.39612e-30	9.26683e-30	9.19164e-30	9.14237e-30	9.1076e-30
31	2.23119e+17	2.61588e+17	2.7141e+17	2.76132e+17	2.78821e+17	2.8048e+17	2.81548e+17	1.1329e-29	9.66291e-30	9.3132e-30	9.15394e-30	9.06567e-30	9.01203e-30	8.97786e-30
32	2.213e+17	2.70452e+17	2.83384e+17	2.89587e+17	2.93047e+17	2.95095e+17	2.96324e+17	1.14221e-29	9.3462e-30	8.91969e-30	8.72862e-30	8.62557e-30	8.56571e-30	8.5302e-30
33	2.24886e+17	2.8932e+17	3.06965e+17	3.15505e+17	3.20266e+17	3.2306e+17	3.24704e+17	1.12399e-29	8.73669e-30	8.23448e-30	8.0116e-30	7.89251e-30	7.82425e-30	7.78463e-30
34	2.3431e+17	3.21471e+17	3.46623e+17	3.59023e+17	3.6604e+17	3.70232e+17	3.72758e+17	1.07878e-29	7.86291e-30	7.29237e-30	7.0405e-30	6.90552e-30	6.82734e-30	6.78107e-30
35	2.50782e+17	3.7344e+17	4.1134e+17	4.30547e+17	4.417e+17	4.48584e+17	4.52928e+17	1.00793e-29	6.76868e-30	6.14503e-30	5.8709e-30	5.72267e-30	5.63484e-30	5.58079e-30
36	2.76644e+17	4.58396e+17	5.19895e+17	5.52253e+17	5.71674e+17	5.84143e+17	5.92421e+17	9.13703e-30	5.51423e-30	4.86194e-30	4.57707e-30	4.42157e-30	4.3272e-30	4.26673e-30
37	3.16183e+17	6.05129e+17	7.15917e+17	7.77304e+17	8.1567e+17	8.41345e+17	8.59218e+17	7.99441e-30	4.17712e-30	3.53072e-30	3.25188e-30	3.09892e-30	3.00435e-30	2.94186e-30
38	3.77441e+17	8.86222e+17	1.12039e+18	1.26073e+18	1.3533e+18	1.4182e+18	1.46545e+18	6.69695e-30	2.85222e-30	2.25609e-30	2.00495e-30	1.8678e-30	1.78233e-30	1.72487e-30
39	4.76553e+17	1.53218e+18	2.18632e+18	2.63915e+18	2.96748e+18	3.21459e+18	3.40519e+18	5.30413e-30	1.64974e-30	1.15614e-30	9.57768e-31	8.51799e-31	7.86322e-31	7.42308e-31
40	6.49667e+17	3.66445e+18	7.13747e+18	1.08089e+19	1.45201e+19	1.81934e+19	2.17668e+19	3.89076e-30	6.89789e-31	3.54145e-31	2.33853e-31	1.74083e-31	1.38935e-31	1.16126e-31
47.6	310.541	4282240000000000	7.34956e+16	1.25955e+17	1.725e+17	2.13394e+17	2.48851e+17	310.541	2703120000000000	4.47651e+16	9.69835e+16	1.46631e+17	1.91026e+17	2.2958e+17
62.8	310.541	4282230000000000	7.34953e+16	1.25954e+17	1.72498e+17	2.1339e+17	2.48845e+17	310.541	2703120000000000	4.47654e+16	9.69845e+16	1.46633e+17	1.91029e+17	2.29585e+17
70.4	4.3648e-40	6.84933e-41	3.29867e-41	2.14008e-41	1.57592e-41	1.24804e-41	1.03729e-41	4.81742e+17	3.06995e+18	6.37442e+18	9.8254e+18	1.33428e+19	1.68482e+19	2.02711e+19
71.4	5.26016e-40	1.20635e-40	7.35448e-41	5.66254e-41	4.7875e-41	4.26446e-41	3.93979e-41	3.99742e+17	1.74303e+18	2.85908e+18	3.71337e+18	4.39208e+18	4.93077e+18	5.33712e+18
72.4	6.18346e-40	1.84015e-40	1.27146e-40	1.05761e-40	9.45695e-41	8.81738e-41	8.51143e-41	3.40054e+17	1.14268e+18	1.65377e+18	1.98817e+18	2.22345e+18	2.38473e+18	2.47045e+18
73.4	7.12574e-40	2.56797e-40	1.91947e-40	1.67078e-40	1.5435e-40	1.48091e-40	1.47765e-40	2.95087e+17	8.1882e+17	1.09546e+18	1.25852e+18	1.3623e+18	1.41988e+18	1.42301e+18
74.4	8.08015e-40	3.37304e-40	2.66188e-40	2.38899e-40	2.25785e-40	2.21584e-40	2.28156e-40	2.60232e+17	6.23386e+17	7.89933e+17	8.80168e+17	9.31288e+17	9.48946e+17	9.21609e+17
75.4	9.04186e-40	4.2407e-40	3.48283e-40	3.19695e-40	3.07597e-40	3.08082e-40	3.27738e-40	2.32553e+17	4.9584e+17	6.03735e+17	6.57724e+17	6.83591e+17	6.82515e+17	6.41583e+17
76.4	1.00079e-39	5.15864e-40	4.3686e-40	4.0814e-40	3.98717e-40	4.07304e-40	4.48668e-40	2.10105e+17	4.07609e+17	4.81323e+17	5.15193e+17	5.27368e+17	5.1625e+17	4.68656e+17
77.4	1.09769e-39	6.11699e-40	5.30787e-40	5.03142e-40	4.98313e-40	5.19277e-40	5.93866e-40	1.91558e+17	3.43749e+17	3.96149e+17	4.17916e+17	4.21966e+17	4.0493e+17	3.54071e+17
78.4	1.19491e-39	7.1083e-40	6.29179e-40	6.03854e-40	6.05805e-40	6.44358e-40	7.67049e-40	1.75972e+17	2.9581e+17	3.34199e+17	3.48215e+17	3.47093e+17	3.26326e+17	2.7413e+17
79.4	1.29262e-39	8.12745e-40	7.31395e-40	7.09677e-40	7.20876e-40	7.8324e-40	9.72745e-40	1.6267e+17	2.58717e+17	2.87493e+17	2.96291e+17	2.91688e+17	2.68463e+17	2.16162e+17
80.4	1.39111e-39	9.17155e-40	8.37034e-40	8.20259e-40	8.4347e-40	9.36962e-40	1.21627e-39	1.51154e+17	2.29264e+17	2.5121e+17	2.56347e+17	2.49293e+17	2.24418e+17	1.72881e+17
81.4	1.4908e-39	1.02398e-39	9.4592e-40	9.3549e-40	9.73795e-40	1.10691e-39	1.50363e-39	1.41046e+17	2.05347e+17	2.22293e+17	2.24771e+17	2.15929e+17	1.89962e+17	1.39842e+17
82.4	1.59224e-39	1.13334e-39	1.0581e-39	1.05549e-39	1.11232e-39	1.29484e-39	1.84131e-39	1.3206e+17	1.85532e+17	1.98725e+17	1.99216e+17	1.89038e+17	1.62392e+17	1.14196e+17
83.4	1.69609e-39	1.24556e-39	1.17383e-39	1.18062e-39	1.25978e-39	1.50283e-39	2.23592e-39	1.23974e+17	1.68817e+17	1.79132e+17	1.78102e+17	1.6691e+17	1.39917e+17	9.40423e+16
84.4	1.80315e-39	1.36113e-39	1.29358e-39	1.31147e-39	1.41719e-39	1.73333e-39	2.69364e-39	1.16613e+17	1.54483e+17	1.62549e+17	1.60332e+17	1.48371e+17	1.2131e+17	7.80619e+16
85.4	1.91434e-39	1.48075e-39	1.41803e-39	1.44885e-39	1.58584e-39	1.98912e-39	3.21953e-39	1.0984e+17	1.42003e+17	1.48284e+17	1.4513e+17	1.32593e+17	1.0571e+17	6.53111e+16
86.4	2.03074e-39	1.6053e-39	1.54806e-39	1.59383e-39	1.76731e-39	2.27329e-39	3.81657e-39	1.03544e+17	1.30985e+17	1.35829e+17	1.31928e+17	1.18978e+17	9.24963e+16	5.50942e+16
87.4	2.15359e-39	1.73589e-39	1.68479e-39	1.74772e-39	1.96348e-39	2.58916e-39	4.48475e-39	9.76374e+16	1.21131e+17	1.24805e+17	1.20311e+17	1.07091e+17	8.12119e+16	4.68858e+16
88.4	2.28432e-39	1.87383e-39	1.82958e-39	1.91213e-39	2.17659e-39	2.94025e-39	5.22015e-39	9.20498e+16	1.12215e+17	1.14929e+17	1.09967e+17	9.66058e+16	7.15145e+16	4.02806e+16
89.4	2.42457e-39	2.02068e-39	1.98406e-39	2.08895e-39	2.4092e-39	3.33015e-39	6.01452e-39	8.67251e+16	1.04059e+17	1.0598e+17	1.00658e+17	8.72783e+16	6.31416e+16	3.49606e+16
90.4	2.57625e-39	2.17831e-39	2.15016e-39	2.28044e-39	2.66427e-39	3.76234e-39	6.85529e-39	8.16191e+16	9.65294e+16	9.77933e+16	9.22064e+16	7.89224e+16	5.58884e+16	3.06728e+16
91.4	2.74157e-39	2.3489e-39	2.33016e-39	2.48921e-39	2.94517e-39	4.24005e-39	7.72642e-39	7.66974e+16	8.9519e+16	9.02386e+16	8.44729e+16	7.13952e+16	4.95916e+16	2.72145e+16
92.4	2.9231e-39	2.53503e-39	2.52678e-39	2.71836e-39	3.25567e-39	4.766e-39	8.60987e-39	7.19342e+16	8.29462e+16	8.32169e+16	7.73521e+16	6.4586e+16	4.4119e+16	2.44221e+16
93.4	3.12388e-39	2.73975e-39	2.74319e-39	2.97149e-39	3.60001e-39	5.34213e-39	9.48752e-39	6.73108e+16	7.67483e+16	7.66519e+16	7.07629e+16	5.84084e+16	3.93609e+16	2.21629e+16
94.4	3.34746e-39	2.96667e-39	2.98317e-39	3.25278e-39	3.98288e-39	5.96932e-39	1.0343e-38	6.28151e+16	7.08778e+16	7.04858e+16	6.46434e+16	5.27937e+16	3.52252e+16	2.03297e+16
95.4	3.59805e-39	3.2201e-39	3.25118e-39	3.56715e-39	4.40939e-39	6.64716e-39	1.11633e-38	5.84403e+16	6.52996e+16	6.46752e+16	5.89464e+16	4.76871e+16	3.16332e+16	1.88358e+16
96.4	3.88068e-39	3.50517e-39	3.55257e-39	3.9203e-39	4.88506e-39	7.37368e-39	1.19396e-38	5.41841e+16	5.99887e+16	5.91885e+16	5.36365e+16	4.30437e+16	2.85164e+16	1.76112e+16
97.4	4.20135e-39	3.82808e-39	3.89368e-39	4.31887e-39	5.41573e-39	8.14525e-39	1.26671e-38	5.00484e+16	5.49285e+16	5.40032e+16	4.86866e+16	3.88259e+16	2.58152e+16	1.65997e+16
98.4	4.56731e-39	4.19629e-39	4.28214e-39	4.77059e-39	6.00746e-39	8.95661e-39	1.33451e-38	4.60383e+16	5.01087e+16	4.91041e+16	4.40765e+16	3.50016e+16	2.34766e+16	1.57565e+16
99.4	4.98729e-39	4.61886e-39	4.72714e-39	5.28444e-39	6.6663e-39	9.80103e-39	1.39755e-38	4.21613e+16	4.55244e+16	4.44817e+16	3.97906e+16	3.15424e+16	2.1454e+16	1.50457e+16
100.4	5.47195e-39	5.10685e-39	5.23973e-39	5.87076e-39	7.3981e-39	1.06706e-38	1.45624e-38	3.84271e+16	4.11743e+16	4.01301e+16	3.58167e+16	2.84223e+16	1.97057e+16	1.44393e+16
101.4	6.03429e-39	5.67383e-39	5.83334e-39	6.54145e-39	8.20816e-39	1.15567e-38	1.51111e-38	3.4846e+16	3.70598e+16	3.60464e+16	3.21444e+16	2.56173e+16	1.81948e+16	1.3915e+16
102.4	6.69032e-39	6.33653e-39	6.52422e-39	7.31011e-39	9.10085e-39	1.24505e-38	1.56271e-38	3.14291e+16	3.31839e+16	3.22293e+16	2.87644e+16	2.31045e+16	1.68885e+16	1.34556e+16
103.4	7.45979e-39	7.11571e-39	7.33217e-39	8.19207e-39	1.00792e-38	1.33438e-38	1.61158e-38	2.81872e+16	2.95502e+16	2.86779e+16	2.56676e+16	2.08619e+16	1.5758e+16	1.30475e+16
104.4	8.36725e-39	8.03723e-39	8.28131e-39	9.20445e-39	1.11444e-38	1.42289e-38	1.65824e-38	2.51302e+16	2.61621e+16	2.5391e+16	2.28445e+16	1.88678e+16	1.47777e+16	1.26803e+16
105.4	9.44335e-39	9.13349e-39	9.40104e-39	1.0366e-38	1.22955e-38	1.50997e-38	1.70314e-38	2.22666e+16	2.3022e+16	2.23668e+16	2.02847e+16	1.71014e+16	1.39255e+16	1.23461e+16
106.4	1.07265e-38	1.04453e-38	1.07272e-38	1.16968e-38	1.35289e-38	1.59513e-38	1.74664e-38	1.96029e+16	2.01306e+16	1.96016e+16	1.79767e+16	1.55423e+16	1.31821e+16	1.20386e+16
107.4	1.22654e-38	1.20244e-38	1.23036e-38	1.32178e-38	1.48383e-38	1.67805e-38	1.78907e-38	1.71434e+16	1.74869e+16	1.70902e+16	1.59081e+16	1.41708e+16	1.25307e+16	1.17531e+16
108.4	1.41215e-38	1.39367e-38	1.41832e-38	1.49498e-38	1.62149e-38	1.75855e-38	1.83067e-38	1.48901e+16	1.50876e+16	1.48254e+16	1.40651e+16	1.29678e+16	1.19571e+16	1.1486e+16
109.4	1.63734e-38	1.62664e-38	1.64302e-38	1.69123e-38	1.76471e-38	1.83658e-38	1.87167e-38	1.28422e+16	1.29267e+16	1.27978e+16	1.2433e+16	1.19153e+16	1.1449e+16	1.12344e+16
110.4	1.9122e-38	1.9122e-38	1.9122e-38	1.9122e-38	1.9122e-38	1.9122e-38	1.9122e-38	1.09963e+16	1.09963e+16	1.09963e+16	1.09963e+16	1.09963e+16	1.09963e+16	1.09963e+16

## Sheet: Figure 1i
Va[V]	nQD(0)[/cm3]	pQD(0)[/cm3]	Rrad(616)[/cm3]
1.5	310.541	310.541	0
1.6	310.541	310.541	0
1.7	310.541	310.541	0
1.8	310.541	310.541	0
1.9	160182000000000	248556000000000	1045970000000
2	2703120000000000	4282240000000000	287392000000000
2.1	6153010000000000	1.10456e+16	1607080000000000
2.2	9603290000000000	1.91319e+16	4271990000000000
2.3	1.30943e+16	2.75984e+16	8331940000000000
2.4	1.68059e+16	3.57151e+16	1.37646e+16
2.5	2.08429e+16	4.31316e+16	2.0552e+16
2.6	2.52122e+16	4.98696e+16	2.86999e+16
2.7	2.9856e+16	5.61224e+16	3.82217e+16
2.8	3.47e+16	6.20762e+16	4.91222e+16
2.9	3.96836e+16	6.78476e+16	6.1393e+16
3	4.47651e+16	7.34956e+16	7.50158e+16
3.1	4.99159e+16	7.90485e+16	8.99653e+16
3.2	5.51153e+16	8.45207e+16	1.06212e+17
3.3	6.03466e+16	8.99206e+16	1.23722e+17
3.4	6.55968e+16	9.5253e+16	1.42461e+17
3.5	7.08548e+16	1.00521e+17	1.62391e+17
3.6	7.61114e+16	1.05727e+17	1.83473e+17
3.7	8.13587e+16	1.10873e+17	2.05667e+17
3.8	8.65902e+16	1.15959e+17	2.28933e+17
3.9	9.18001e+16	1.20986e+17	2.53229e+17
4	9.69835e+16	1.25955e+17	2.78515e+17
4.1	1.02136e+17	1.30866e+17	3.04748e+17
4.2	1.07254e+17	1.35719e+17	3.31888e+17
4.3	1.12334e+17	1.40516e+17	3.59892e+17
4.4	1.17374e+17	1.45255e+17	3.8872e+17
4.5	1.2237e+17	1.49937e+17	4.1833e+17
4.6	1.27321e+17	1.54563e+17	4.48682e+17
4.7	1.32224e+17	1.59132e+17	4.79735e+17
4.8	1.37078e+17	1.63644e+17	5.11449e+17
4.9	1.41881e+17	1.681e+17	5.43785e+17
5	1.46631e+17	1.725e+17	5.76701e+17
5.1	1.51328e+17	1.76843e+17	6.1016e+17
5.2	1.5597e+17	1.8113e+17	6.44121e+17
5.3	1.60556e+17	1.85361e+17	6.78547e+17
5.4	1.65085e+17	1.89535e+17	7.13399e+17
5.5	1.69557e+17	1.93652e+17	7.4864e+17
5.6	1.7397e+17	1.97713e+17	7.84232e+17
5.7	1.78324e+17	2.01718e+17	8.20139e+17
5.8	1.82618e+17	2.05666e+17	8.56327e+17
5.9	1.86852e+17	2.09558e+17	8.92763e+17
6	1.91026e+17	2.13394e+17	9.29414e+17
6.1	1.9514e+17	2.17175e+17	9.66251e+17
6.2	1.99194e+17	2.209e+17	1.00325e+18
6.3	2.03189e+17	2.24572e+17	1.04038e+18
6.4	2.07126e+17	2.28191e+17	1.07763e+18
6.5	2.11005e+17	2.31757e+17	1.11497e+18
6.6	2.14828e+17	2.35273e+17	1.15239e+18
6.7	2.18596e+17	2.38739e+17	1.18987e+18
6.8	2.22309e+17	2.42156e+17	1.22741e+18
6.9	2.2597e+17	2.45526e+17	1.26498e+18
7	2.2958e+17	2.48851e+17	1.30259e+18

## Sheet: Figure 1j
Wavelength [nm]	QD1	QD2	QD3	QD4	Right Graph
380	6.46391e-187	1.49029e-107	6.68191e-50	5.32907e-14	2.13163e-14
381	2.05416e-185	2.06145e-106	4.02317e-49	1.39664e-13	5.58654e-14
382	6.43804e-184	2.81227e-105	2.389e-48	3.60989e-13	1.44396e-13
383	1.99e-182	3.78372e-104	1.39908e-47	9.20205e-13	3.68082e-13
384	6.06639e-181	5.02066e-103	8.08068e-47	2.31342e-12	9.25368e-13
385	1.82384e-179	6.57025e-102	4.60292e-46	5.73593e-12	2.29437e-12
386	5.40785e-178	8.47974e-101	2.58582e-45	1.4026e-11	5.61038e-12
387	1.5814e-176	1.07935e-99	1.43266e-44	3.38252e-11	1.35301e-11
388	4.56075e-175	1.35495e-98	7.82826e-44	8.04504e-11	3.21802e-11
389	1.29721e-173	1.67749e-97	4.2186e-43	1.8871e-10	7.5484e-11
390	3.63886e-172	2.04823e-96	2.24208e-42	4.36557e-10	1.74623e-10
391	1.0067e-170	2.46648e-95	1.1752e-41	9.96018e-10	3.98407e-10
392	2.7467e-169	2.92923e-94	6.0751e-41	2.24116e-09	8.96463e-10
393	7.39102e-168	3.43092e-93	3.09723e-40	4.97344e-09	1.98938e-09
394	1.96144e-166	3.96321e-92	1.55731e-39	1.08848e-08	4.35392e-09
395	5.13366e-165	4.51504e-91	7.72241e-39	2.34944e-08	9.39775e-09
396	1.32513e-163	5.0729e-90	3.77669e-38	5.00134e-08	2.00054e-08
397	3.3734e-162	5.62122e-89	1.82159e-37	1.05e-07	4.19999e-08
398	8.4695e-161	6.14305e-88	8.66498e-37	2.17405e-07	8.69621e-08
399	2.09714e-159	6.6209e-87	4.06503e-36	4.43947e-07	1.77579e-07
400	5.12124e-158	7.03768e-86	1.88079e-35	8.9407e-07	3.57628e-07
401	1.2334e-156	7.3777e-85	8.58215e-35	1.77579e-06	7.10315e-07
402	2.92961e-155	7.62767e-84	3.86217e-34	3.47849e-06	1.39139e-06
403	6.86272e-154	7.77755e-83	1.71414e-33	6.71999e-06	2.688e-06
404	1.58548e-152	7.82118e-82	7.50308e-33	1.28034e-05	5.12137e-06
405	3.61249e-151	7.75678e-81	3.23902e-32	2.40582e-05	9.6233e-06
406	8.11768e-150	7.58701e-80	1.379e-31	4.45842e-05	1.78337e-05
407	1.79902e-148	7.31878e-79	5.79026e-31	8.14848e-05	3.25939e-05
408	3.93205e-147	6.96283e-78	2.39778e-30	0.000146876	5.87506e-05
409	8.47583e-146	6.533e-77	9.79265e-30	0.0002611	0.00010444
410	1.80187e-144	6.04532e-76	3.9443e-29	0.000457764	0.000183105
411	3.77786e-143	5.51702e-75	1.56682e-28	0.000791507	0.000316603
412	7.81173e-142	4.96558e-74	6.13832e-28	0.00135	0.000539894
413	1.59304e-140	4.40772e-73	2.37169e-27	0.00227	0.000907989
414	3.20396e-139	3.85868e-72	9.03744e-27	0.00377	0.00151
415	6.35517e-138	3.33151e-71	3.39635e-26	0.00616	0.00246
416	1.24321e-136	2.83677e-70	1.25881e-25	0.00994	0.00397
417	2.39852e-135	2.38224e-69	4.60135e-25	0.01581	0.00632
418	4.56374e-134	1.973e-68	1.65879e-24	0.02481	0.00992
419	8.56403e-133	1.61157e-67	5.89761e-24	0.03839	0.01536
420	1.58495e-131	1.29822e-66	2.06795e-23	0.05859	0.02344
421	2.89288e-130	1.0314e-65	7.15128e-23	0.0882	0.03528
422	5.20745e-129	8.08142e-65	2.43897e-22	0.13093	0.05237
423	9.24485e-128	6.24491e-64	8.2037e-22	0.1917	0.07668
424	1.61865e-126	4.75931e-63	2.72139e-21	0.2768	0.11072
425	2.79503e-125	3.57719e-62	8.90334e-21	0.39417	0.15767
426	4.75992e-124	2.65166e-61	2.87272e-20	0.55359	0.22144
427	7.99451e-123	1.93854e-60	9.14142e-20	0.76678	0.30671
428	1.32423e-121	1.39769e-59	2.86888e-19	1.04746	0.41898
429	2.16329e-120	9.93859e-59	8.87957e-19	1.41117	0.56447
430	3.48533e-119	6.96978e-58	2.71051e-18	1.875	0.75
431	5.53801e-118	4.82051e-57	8.15996e-18	2.45699	0.9828
432	8.67847e-117	3.2881e-56	2.42273e-17	3.17529	1.27012
433	1.34126e-115	2.21196e-55	7.09417e-17	4.04711	1.61884
434	2.04437e-114	1.46754e-54	2.0487e-16	5.08727	2.03491
435	3.07317e-113	9.60243e-54	5.83489e-16	6.30672	2.52269
436	4.5561e-112	6.19658e-53	1.63896e-15	7.71085	3.08434
437	6.66161e-111	3.94368e-52	4.54027e-15	9.29781	3.71912
438	9.60605e-110	2.47532e-51	1.24044e-14	11.057	4.42281
439	1.36612e-108	1.53229e-50	3.34232e-14	12.9681	5.18722
440	1.91608e-107	9.35468e-50	8.88178e-14	15	6
441	2.65044e-106	5.63244e-49	2.32773e-13	17.1115	6.84458
442	3.61577e-105	3.3446e-48	6.01649e-13	19.2514	7.70056
443	4.86478e-104	1.95871e-47	1.53368e-12	21.3607	8.5443
444	6.45513e-103	1.1313e-46	3.8557e-12	23.3749	9.34997
445	8.44747e-102	6.44408e-46	9.55989e-12	25.2269	10.0908
446	1.09025e-100	3.62014e-45	2.33766e-11	26.8508	10.7403
447	1.38774e-99	2.00572e-44	5.63754e-11	28.1857	11.2743
448	1.74207e-98	1.09596e-43	1.34084e-10	29.1796	11.6719
449	2.15678e-97	5.90604e-43	3.14517e-10	29.7928	11.9171
450	2.63344e-96	3.13891e-42	7.27596e-10	30	12
451	3.17119e-95	1.64528e-41	1.66003e-09	29.7928	11.9171
452	3.76616e-94	8.50514e-41	3.73526e-09	29.1796	11.6719
453	4.41118e-93	4.33613e-40	8.28906e-09	28.1857	11.2743
454	5.09555e-92	2.18023e-39	1.81413e-08	26.8508	10.7403
455	5.80505e-91	1.08114e-38	3.91573e-08	25.2269	10.0908
456	6.5223e-90	5.28737e-38	8.33557e-08	23.3749	9.34997
457	7.22728e-89	2.55022e-37	1.75e-07	21.3607	8.5443
458	7.89821e-88	1.2131e-36	3.62342e-07	19.2514	7.70056
459	8.51259e-87	5.69105e-36	7.39912e-07	17.1115	6.84458
460	9.04844e-86	2.63311e-35	1.49012e-06	15	6
461	9.48561e-85	1.2015e-34	2.95965e-06	12.9681	5.18722
462	9.80701e-84	5.40704e-34	5.79748e-06	11.057	4.42281
463	9.9997e-83	2.39979e-33	1.12e-05	9.29781	3.71913
464	1.00558e-81	1.05043e-32	2.13391e-05	7.71085	3.08435
465	9.97301e-81	4.53462e-32	4.00971e-05	6.30672	2.5227
466	9.75472e-80	1.93061e-31	7.43069e-05	5.08727	2.03493
467	9.40986e-79	8.10636e-31	0.000135808	4.04711	1.61888
468	8.95221e-78	3.35689e-30	0.000244794	3.17529	1.27019
469	8.39958e-77	1.37097e-29	0.000435167	2.45699	0.98293
470	7.77255e-76	5.52203e-29	0.000762939	1.875	0.75023
471	7.09332e-75	2.19355e-28	0.00132	1.41117	0.56486
472	6.38432e-74	8.59364e-28	0.00225	1.04746	0.41966
473	5.66707e-73	3.32036e-27	0.00378	0.76678	0.30785
474	4.96115e-72	1.26524e-26	0.00628	0.55359	0.22332
475	4.28337e-71	4.7549e-26	0.01026	0.39417	0.16075
476	3.64728e-70	1.76233e-25	0.01656	0.2768	0.11569
477	3.06289e-69	6.4419e-25	0.02635	0.1917	0.08458
478	2.53672e-68	2.3223e-24	0.04134	0.13093	0.06478
479	2.07202e-67	8.25665e-24	0.06398	0.0882	0.05447
480	1.66914e-66	2.89513e-23	0.09766	0.05859	0.05273
481	1.32609e-65	1.00118e-22	0.147	0.03839	0.05946
482	1.03904e-64	3.41456e-22	0.21822	0.02481	0.07539
483	8.02917e-64	1.14852e-21	0.31949	0.01581	0.10217
484	6.11912e-63	3.80995e-21	0.46133	0.00994	0.14237
485	4.59924e-62	1.24647e-20	0.65695	0.00616	0.19955
486	3.40928e-61	4.02181e-20	0.92265	0.00377	0.2783
487	2.49241e-60	1.2798e-19	1.27797	0.00227	0.3843
488	1.79703e-59	4.01644e-19	1.74576	0.00135	0.52427
489	1.27782e-58	1.24314e-18	2.35195	0.000791507	0.7059
490	8.96114e-58	3.79471e-18	3.125	0.000457764	0.93768
491	6.19779e-57	1.14239e-17	4.09498	0.0002611	1.2286
492	4.22756e-56	3.39182e-17	5.29216	0.000146876	1.58771
493	2.84395e-55	9.93184e-17	6.74518	8.14848e-05	2.02359
494	1.88684e-54	2.86817e-16	8.47878	4.45842e-05	2.54365
495	1.2346e-53	8.16885e-16	10.5112	2.40582e-05	3.15337
496	7.96703e-53	2.29454e-15	12.8514	1.28034e-05	3.85543
497	5.07045e-52	6.35638e-15	15.4963	6.71999e-06	4.64891
498	3.18256e-51	1.73661e-14	18.4284	3.47849e-06	5.52851
499	1.97008e-50	4.67925e-14	21.6134	1.77579e-06	6.48403
500	1.20274e-49	1.24345e-13	25	8.9407e-07	7.5
501	7.24171e-49	3.25882e-13	28.5191	4.43947e-07	8.55573
502	4.30019e-48	8.42308e-13	32.0857	2.17405e-07	9.62569
503	2.51834e-47	2.14715e-12	35.6013	1.05e-07	10.6804
504	1.45452e-46	5.39798e-12	38.9582	5.00134e-08	11.6875
505	8.28525e-46	1.33838e-11	42.0448	2.34944e-08	12.6135
506	4.65447e-45	3.27272e-11	44.7512	1.08848e-08	13.4254
507	2.57878e-44	7.89255e-11	46.9761	4.97344e-09	14.0928
508	1.40909e-43	1.87718e-10	48.6328	2.24116e-09	14.5898
509	7.59348e-43	4.40324e-10	49.6546	9.96018e-10	14.8964
510	4.03574e-42	1.01863e-09	50	4.36557e-10	15
511	2.11536e-41	2.32404e-09	49.6546	1.8871e-10	14.8964
512	1.09352e-40	5.22937e-09	48.6328	8.04504e-11	14.5898
513	5.57502e-40	1.16047e-08	46.9761	3.38252e-11	14.0928
514	2.80315e-39	2.53979e-08	44.7512	1.4026e-11	13.4254
515	1.39003e-38	5.48202e-08	42.0448	5.73593e-12	12.6135
516	6.79805e-38	1.16698e-07	38.9582	2.31342e-12	11.6875
517	3.27886e-37	2.45e-07	35.6013	9.20205e-13	10.6804
518	1.5597e-36	5.07279e-07	32.0857	3.60989e-13	9.62569
519	7.31706e-36	1.03588e-06	28.5191	1.39664e-13	8.55573
520	3.38542e-35	2.08616e-06	25	5.32907e-14	7.5
521	1.54479e-34	4.1435e-06	21.6134	2.00539e-14	6.48403
522	6.9519e-34	8.11647e-06	18.4284	7.44263e-15	5.52851
523	3.08545e-33	1.568e-05	15.4963	2.72416e-15	4.64891
524	1.35055e-32	2.98747e-05	12.8514	9.83374e-16	3.85543
525	5.83023e-32	5.61359e-05	10.5112	3.50093e-16	3.15337
526	2.48221e-31	0.00010403	8.47878	1.22922e-16	2.54365
527	1.04225e-30	0.000190131	6.74518	4.2565e-17	2.02359
528	4.316e-30	0.000342712	5.29216	1.45364e-17	1.58772
529	1.76268e-29	0.000609234	4.09498	4.89598e-18	1.22862
530	7.09975e-29	0.00107	3.125	1.6263e-18	0.93771
531	2.82028e-28	0.00185	2.35195	5.32774e-19	0.70595
532	1.1049e-27	0.00315	1.74576	1.72133e-19	0.52436
533	4.26904e-27	0.0053	1.27797	5.48485e-20	0.38445
534	1.62674e-26	0.00879	0.92265	1.72363e-20	0.27855
535	6.11344e-26	0.01437	0.65695	5.342e-21	0.19996
536	2.26585e-25	0.02318	0.46133	1.63284e-21	0.14303
537	8.28244e-25	0.03689	0.31949	4.92222e-22	0.10323
538	2.98582e-24	0.05788	0.21822	1.46338e-22	0.07704
539	1.06157e-23	0.08958	0.147	4.29077e-23	0.06201
540	3.72231e-23	0.13672	0.09766	1.24077e-23	0.05664
541	1.28723e-22	0.2058	0.06398	3.53857e-24	0.06035
542	4.39015e-22	0.30551	0.04134	9.95273e-25	0.07351
543	1.47667e-21	0.44729	0.02635	2.76081e-25	0.09736
544	4.89851e-21	0.64586	0.01656	7.55285e-26	0.13414
545	1.6026e-20	0.91973	0.01026	2.03781e-26	0.18703
546	5.1709e-20	1.29171	0.00628	5.42247e-27	0.26022
547	1.64546e-19	1.78916	0.00378	1.42301e-27	0.35897
548	5.16399e-19	2.44407	0.00225	3.68299e-28	0.48949
549	1.59832e-18	3.29273	0.00132	9.40094e-29	0.65894
550	4.87891e-18	4.375	0.000762939	2.36658e-29	0.87523
551	1.46879e-17	5.73297	0.000435167	5.87559e-30	1.14672
552	4.36091e-17	7.40902	0.000244794	1.43867e-30	1.48188
553	1.27695e-16	9.44325	0.000135808	3.47415e-31	1.88869
554	3.68765e-16	11.8703	7.43069e-05	8.27403e-32	2.37408
555	1.05028e-15	14.7157	4.00971e-05	1.94341e-32	2.94315
556	2.95012e-15	17.992	2.13391e-05	4.50185e-33	3.5984
557	8.17248e-15	21.6949	1.12e-05	1.02848e-33	4.33898
558	2.23279e-14	25.7997	5.79748e-06	2.3173e-34	5.15994
559	6.01617e-14	30.2588	2.95965e-06	5.14929e-35	6.05176
560	1.59872e-13	35	1.49012e-06	1.12847e-35	7
561	4.18991e-13	39.9267	7.39912e-07	2.43902e-36	7.98535
562	1.08297e-12	44.9199	3.62342e-07	5.19899e-37	8.98398
563	2.76062e-12	49.8418	1.75e-07	1.09295e-37	9.96835
564	6.94026e-12	54.5415	8.33557e-08	2.26602e-38	10.9083
565	1.72078e-11	58.8627	3.91573e-08	4.63345e-39	11.7726
566	4.20779e-11	62.6517	1.81413e-08	9.34383e-40	12.5304
567	1.01476e-10	65.7666	8.28906e-09	1.85834e-40	13.1533
568	2.41351e-10	68.0858	3.73526e-09	3.64506e-41	13.6172
569	5.6613e-10	69.5165	1.66003e-09	7.05121e-42	13.9033
570	1.30967e-09	70	7.27596e-10	1.34525e-42	14
571	2.98805e-09	69.5165	3.14517e-10	2.53116e-43	13.9033
572	6.72347e-09	68.0858	1.34084e-10	4.69696e-44	13.6172
573	1.49203e-08	65.7666	5.63754e-11	8.59594e-45	13.1533
574	3.26544e-08	62.6517	2.33766e-11	1.55149e-45	12.5304
575	7.04831e-08	58.8627	9.55989e-12	2.76175e-46	11.7726
576	1.5004e-07	54.5415	3.8557e-12	4.84841e-47	10.9083
577	3.15e-07	49.8418	1.53368e-12	8.39447e-48	9.96835
578	6.52216e-07	44.9199	6.01649e-13	1.4334e-48	8.98398
579	1.33184e-06	39.9267	2.32773e-13	2.4139e-49	7.98535
580	2.68221e-06	35	8.88178e-14	4.00915e-50	7
581	5.32736e-06	30.2588	3.34232e-14	6.56695e-51	6.05176
582	1.04355e-05	25.7997	1.24044e-14	1.06085e-51	5.15994
583	2.016e-05	21.6949	4.54027e-15	1.69015e-52	4.33898
584	3.84103e-05	17.992	1.63896e-15	2.65568e-53	3.5984
585	7.21747e-05	14.7157	5.83489e-16	4.11533e-54	2.94314
586	0.000133752	11.8703	2.0487e-16	6.28946e-55	2.37407
587	0.000244454	9.44325	7.09417e-17	9.47985e-56	1.88867
588	0.000440629	7.40902	2.42273e-17	1.40919e-56	1.48185
589	0.0007833	5.73297	8.15996e-18	2.06593e-57	1.14667
590	0.00137	4.375	2.71051e-18	2.98705e-58	0.87514
591	0.00237	3.29273	8.87957e-19	4.25939e-59	0.65878
592	0.00405	2.44407	2.86888e-19	5.99008e-60	0.48922
593	0.00681	1.78916	9.14142e-20	8.30802e-61	0.35851
594	0.0113	1.29171	2.87272e-20	1.13643e-61	0.25947
595	0.01848	0.91973	8.90334e-21	1.53308e-62	0.18579
596	0.02981	0.64586	2.72139e-21	2.03971e-63	0.13215
597	0.04743	0.44729	8.2037e-22	2.67639e-64	0.0942
598	0.07442	0.30551	2.43897e-22	3.46347e-65	0.06854
599	0.11517	0.2058	7.15128e-23	4.4203e-66	0.05268
600	0.17578	0.13672	2.06795e-23	5.56381e-67	0.04492
601	0.26459	0.08958	5.89761e-24	6.90672e-68	0.04437
602	0.3928	0.05788	1.65879e-24	8.45573e-69	0.05086
603	0.57509	0.03689	4.60135e-25	1.02096e-69	0.06489
604	0.83039	0.02318	1.25881e-25	1.21576e-70	0.08768
605	1.18251	0.01437	3.39635e-26	1.42779e-71	0.12113
606	1.66077	0.00879	9.03744e-27	1.65372e-72	0.16783
607	2.30035	0.0053	2.37169e-27	1.88902e-73	0.23109
608	3.14237	0.00315	6.13832e-28	2.12811e-74	0.31487
609	4.23351	0.00185	1.56682e-28	2.36444e-75	0.42372
610	5.625	0.00107	3.9443e-29	2.59085e-76	0.56271
611	7.37096	0.000609234	9.79265e-30	2.79986e-77	0.73722
612	9.52588	0.000342712	2.39778e-30	2.98407e-78	0.95266
613	12.1413	0.000190131	5.79026e-31	3.13662e-79	1.21417
614	15.2618	0.00010403	1.379e-31	3.25157e-80	1.5262
615	18.9202	5.61359e-05	3.23902e-32	3.32434e-81	1.89203
616	23.1326	2.98747e-05	7.50308e-33	3.35194e-82	2.31326
617	27.8934	1.568e-05	1.71414e-33	3.33323e-83	2.78935
618	33.1711	8.11647e-06	3.86217e-34	3.269e-84	3.31711
619	38.9042	4.1435e-06	8.58215e-35	3.16187e-85	3.89042
620	45	2.08616e-06	1.88079e-35	3.01615e-86	4.5
621	51.3344	1.03588e-06	4.06503e-36	2.83753e-87	5.13344
622	57.7542	5.07279e-07	8.66498e-37	2.63274e-88	5.77542
623	64.0823	2.45e-07	1.82159e-37	2.40909e-89	6.40823
624	70.1248	1.16698e-07	3.77669e-38	2.1741e-90	7.01248
625	75.6807	5.48202e-08	7.72241e-39	1.93502e-91	7.56807
626	80.5523	2.53979e-08	1.55731e-39	1.69852e-92	8.05523
627	84.5571	1.16047e-08	3.09723e-40	1.47039e-93	8.4557
628	87.5389	5.22937e-09	6.0751e-41	1.25539e-94	8.75389
629	89.3783	2.32404e-09	1.1752e-41	1.05706e-95	8.93783
630	90	1.01863e-09	2.24208e-42	8.77814e-97	9
631	89.3783	4.40324e-10	4.2186e-43	7.18926e-98	8.93783
632	87.5389	1.87718e-10	7.82826e-44	5.80692e-99	8.75389
633	84.5571	7.89255e-11	1.43266e-44	4.62579e-100	8.4557
634	80.5523	3.27272e-11	2.58582e-45	3.63418e-101	8.05523
635	75.6807	1.33838e-11	4.60292e-46	2.81582e-102	7.56807
636	70.1248	5.39798e-12	8.08068e-47	2.15171e-103	7.01248
637	64.0823	2.14715e-12	1.39908e-47	1.62159e-104	6.40823
638	57.7542	8.42308e-13	2.389e-48	1.20526e-105	5.77542
639	51.3344	3.25882e-13	4.02317e-49	8.8348e-107	5.13344
640	45	1.24345e-13	6.68191e-50	6.38694e-108	4.5
641	38.9042	4.67925e-14	1.09449e-50	4.55374e-109	3.89042
642	33.1711	1.73661e-14	1.76809e-51	3.20202e-110	3.31711
643	27.8934	6.35638e-15	2.81692e-52	2.22054e-111	2.78934
644	23.1326	2.29454e-15	4.42613e-53	1.5187e-112	2.31326
645	18.9202	8.16885e-16	6.85888e-54	1.02439e-113	1.89202
646	15.2618	2.86817e-16	1.04824e-54	6.81456e-115	1.52618
647	12.1413	9.93184e-17	1.57997e-55	4.47085e-116	1.21413
648	9.52588	3.39182e-17	2.34865e-56	2.89282e-117	0.95259
649	7.37096	1.14239e-17	3.44322e-57	1.846e-118	0.7371
650	5.625	3.79471e-18	4.97841e-58	1.16178e-119	0.5625
651	4.23351	1.24314e-18	7.09899e-59	7.21095e-121	0.42335
652	3.14237	4.01644e-19	9.98347e-60	4.4141e-122	0.31424
653	2.30035	1.2798e-19	1.38467e-60	2.66484e-123	0.23003
654	1.66077	4.02181e-20	1.89404e-61	1.58664e-124	0.16608
655	1.18251	1.24647e-20	2.55513e-62	9.31677e-126	0.11825
656	0.83039	3.80995e-21	3.39951e-63	5.39551e-127	0.08304
657	0.57509	1.14852e-21	4.46065e-64	3.08162e-128	0.05751
658	0.3928	3.41456e-22	5.77244e-65	1.73582e-129	0.03928
659	0.26459	1.00118e-22	7.36717e-66	9.64293e-131	0.02646
660	0.17578	2.89513e-23	9.27302e-67	5.28315e-132	0.01758
661	0.11517	8.25665e-24	1.15112e-67	2.85468e-133	0.01152
662	0.07442	2.3223e-24	1.40929e-68	1.52125e-134	0.00744
663	0.04743	6.4419e-25	1.7016e-69	7.99507e-136	0.00474
664	0.02981	1.76233e-25	2.02626e-70	4.14404e-137	0.00298
665	0.01848	4.7549e-26	2.37965e-71	2.11839e-138	0.00185
666	0.0113	1.26524e-26	2.7562e-72	1.06799e-139	0.00113
667	0.00681	3.32036e-27	3.14837e-73	5.31015e-141	0.000680992
668	0.00405	8.59364e-28	3.54684e-74	2.60391e-142	0.00040492
669	0.00237	2.19355e-28	3.94073e-75	1.25929e-143	0.000237452
670	0.00137	5.52203e-29	4.31808e-76	6.00625e-145	0.000137329
671	0.0007833	1.37097e-29	4.66643e-77	2.82528e-146	7.833e-05
672	0.000440629	3.35689e-30	4.97345e-78	1.31068e-147	4.40629e-05
673	0.000244454	8.10636e-31	5.2277e-79	5.99673e-149	2.44454e-05
674	0.000133752	1.93061e-31	5.41929e-80	2.70589e-150	1.33752e-05
675	7.21747e-05	4.53462e-32	5.54056e-81	1.20416e-151	7.21747e-06
676	3.84103e-05	1.05043e-32	5.58656e-82	5.28495e-153	3.84103e-06
677	2.016e-05	2.39979e-33	5.55539e-83	2.28757e-154	2.016e-06
678	1.04355e-05	5.40704e-34	5.44834e-84	9.76536e-156	1.04355e-06
679	5.32736e-06	1.2015e-34	5.26979e-85	4.11132e-157	5.32736e-07
680	2.68221e-06	2.63311e-35	5.02691e-86	1.70708e-158	2.68221e-07
681	1.33184e-06	5.69105e-36	4.72921e-87	6.99045e-160	1.33184e-07
682	6.52216e-07	1.2131e-36	4.38789e-88	2.82317e-161	6.52216e-08
683	3.15e-07	2.55022e-37	4.01516e-89	1.12447e-162	3.15e-08
684	1.5004e-07	5.28737e-38	3.6235e-90	4.4171e-164	1.5004e-08
685	7.04831e-08	1.08114e-38	3.22503e-91	1.71122e-165	7.04831e-09
686	3.26544e-08	2.18023e-39	2.83086e-92	6.53815e-167	3.26544e-09
687	1.49203e-08	4.33613e-40	2.45066e-93	2.46367e-168	1.49203e-09
688	6.72347e-09	8.50514e-41	2.09231e-94	9.15568e-170	6.72347e-10
689	2.98805e-09	1.64528e-41	1.76177e-95	3.35566e-171	2.98805e-10
690	1.30967e-09	3.13891e-42	1.46302e-96	1.21295e-172	1.30967e-10
691	5.6613e-10	5.90604e-43	1.19821e-97	4.32404e-174	5.6613e-11
692	2.41351e-10	1.09596e-43	9.67819e-99	1.52025e-175	2.41351e-11
693	1.01476e-10	2.00572e-44	7.70965e-100	5.27132e-177	1.01476e-11
694	4.20779e-11	3.62014e-45	6.05696e-101	1.80262e-178	4.20779e-12
695	1.72078e-11	6.44408e-46	4.69304e-102	6.07948e-180	1.72078e-12
696	6.94026e-12	1.1313e-46	3.58619e-103	2.02213e-181	6.94026e-13
697	2.76062e-12	1.95871e-47	2.70266e-104	6.63332e-183	2.76062e-13
698	1.08297e-12	3.3446e-48	2.00876e-105	2.14601e-184	1.08297e-13
699	4.18991e-13	5.63244e-49	1.47247e-106	6.84721e-186	4.18991e-14
700	1.59872e-13	9.35468e-50	1.06449e-107	2.15464e-187	1.59872e-14
701	6.01617e-14	1.53229e-50	7.58957e-109	6.68673e-189	6.01617e-15
702	2.23279e-14	2.47532e-51	5.3367e-110	2.0466e-190	2.23279e-15
703	8.17248e-15	3.94368e-52	3.7009e-111	6.17776e-192	8.17248e-16
704	2.95012e-15	6.19658e-53	2.53117e-112	1.83912e-193	2.95012e-16
705	1.05028e-15	9.60243e-54	1.70732e-113	5.39966e-195	1.05028e-16
706	3.68765e-16	1.46754e-54	1.13576e-114	1.56352e-196	3.68765e-17
707	1.27695e-16	2.21196e-55	7.45142e-116	4.46498e-198	1.27695e-17
708	4.36091e-17	3.2881e-56	4.82137e-117	1.25752e-199	4.36091e-18
709	1.46879e-17	4.82051e-57	3.07667e-118	3.49293e-201	1.46879e-18
710	4.87891e-18	6.96978e-58	1.9363e-119	9.56851e-203	4.87891e-19
711	1.59832e-18	9.93859e-59	1.20183e-120	2.5851e-204	1.59832e-19
712	5.16399e-19	1.39769e-59	7.35683e-122	6.88797e-206	5.16399e-20
713	1.64546e-19	1.93854e-60	4.44139e-123	1.81002e-207	1.64546e-20
714	5.1709e-20	2.65166e-61	2.6444e-124	4.69089e-209	5.1709e-21
715	1.6026e-20	3.57719e-62	1.5528e-125	1.19897e-210	1.6026e-21
716	4.89851e-21	4.75931e-63	8.99251e-127	3.0223e-212	4.89851e-22
717	1.47667e-21	6.24491e-64	5.13603e-128	7.51359e-214	1.47667e-22
718	4.39015e-22	8.08142e-65	2.89303e-129	1.8422e-215	4.39015e-23
719	1.28723e-22	1.0314e-65	1.60715e-130	4.45457e-217	1.28723e-23
720	3.72231e-23	1.29822e-66	8.80525e-132	1.06232e-218	3.72231e-24
721	1.06157e-23	1.61157e-67	4.75779e-133	2.49852e-220	1.06157e-24
722	2.98582e-24	1.973e-68	2.53541e-134	5.79548e-222	2.98582e-25
723	8.28244e-25	2.38224e-69	1.33251e-135	1.32579e-223	8.28244e-26
724	2.26585e-25	2.83677e-70	6.90674e-137	2.99117e-225	2.26585e-26
725	6.11344e-26	3.33151e-71	3.53065e-138	6.6556e-227	6.11344e-27
726	1.62674e-26	3.85868e-72	1.77998e-139	1.46053e-228	1.62674e-27
727	4.26904e-27	4.40772e-73	8.85025e-141	3.16094e-230	4.26904e-28
728	1.1049e-27	4.96558e-74	4.33985e-142	6.74682e-232	1.1049e-28
729	2.82028e-28	5.51702e-75	2.09881e-143	1.42024e-233	2.82028e-29
730	7.09975e-29	6.04532e-76	1.00104e-144	2.94852e-235	7.09975e-30
731	1.76268e-29	6.533e-77	4.7088e-146	6.03707e-237	1.76268e-30
732	4.316e-30	6.96283e-78	2.18447e-147	1.21907e-238	4.316e-31
733	1.04225e-30	7.31878e-79	9.99455e-149	2.42777e-240	1.04225e-31
734	2.48221e-31	7.58701e-80	4.50982e-150	4.76835e-242	2.48221e-32
735	5.83023e-32	7.75678e-81	2.00694e-151	9.2365e-244	5.83023e-33
736	1.35055e-32	7.82118e-82	8.80825e-153	1.76452e-245	1.35055e-33
737	3.08545e-33	7.77755e-83	3.81262e-154	3.32448e-247	3.08545e-34
738	6.9519e-34	7.62767e-84	1.62756e-155	6.17734e-249	6.9519e-35
739	1.54479e-34	7.3777e-85	6.8522e-157	1.13203e-250	1.54479e-35
740	3.38542e-35	7.03768e-86	2.84513e-158	2.04595e-252	3.38542e-36
741	7.31706e-36	6.6209e-87	1.16508e-159	3.64679e-254	7.31706e-37
742	1.5597e-36	6.14305e-88	4.70528e-161	6.4107e-256	1.5597e-37
743	3.27886e-37	5.62122e-89	1.87411e-162	1.11143e-257	3.27886e-38
744	6.79805e-38	5.0729e-90	7.36183e-164	1.90035e-259	6.79805e-39
745	1.39003e-38	4.51504e-91	2.85204e-165	3.20455e-261	1.39003e-39
746	2.80315e-39	3.96321e-92	1.08969e-166	5.32942e-263	2.80315e-40
747	5.57502e-40	3.43092e-93	4.10612e-168	8.74123e-265	5.57502e-41
748	1.09352e-40	2.92923e-94	1.52595e-169	1.41398e-266	1.09352e-41
749	2.11536e-41	2.46648e-95	5.59276e-171	2.25577e-268	2.11536e-42
750	4.03574e-42	2.04823e-96	2.02159e-172	3.54916e-270	4.03574e-43
751	7.59348e-43	1.67749e-97	7.20673e-174	5.50725e-272	7.59348e-44
752	1.40909e-43	1.35495e-98	2.53375e-175	8.42799e-274	1.40909e-44
753	2.57878e-44	1.07935e-99	8.78553e-177	1.27202e-275	2.57878e-45
754	4.65447e-45	8.47974e-101	3.00436e-178	1.89339e-277	4.65447e-46
755	8.28525e-46	6.57025e-102	1.01325e-179	2.77951e-279	8.28525e-47
756	1.45452e-46	5.02066e-103	3.37022e-181	4.02415e-281	1.45452e-47
757	2.51834e-47	3.78372e-104	1.10555e-182	5.74593e-283	2.51834e-48
758	4.30019e-48	2.81227e-105	3.57669e-184	8.09145e-285	4.30019e-49
759	7.24171e-49	2.06145e-106	1.1412e-185	1.12375e-286	7.24171e-50
760	1.20274e-49	1.49029e-107	3.59106e-187	1.5392e-288	1.20274e-50
761	1.97008e-50	1.06254e-108	1.11445e-188	2.07921e-290	1.97008e-51
762	3.18256e-51	7.47137e-110	3.411e-190	2.77002e-292	3.18256e-52
763	5.07045e-52	5.18125e-111	1.02963e-191	3.63953e-294	5.07045e-53
764	7.96703e-53	3.54363e-112	3.06519e-193	4.71614e-296	7.96703e-54
765	1.2346e-53	2.39024e-113	8.99944e-195	6.0271e-298	1.2346e-54
766	1.88684e-54	1.59007e-114	2.60587e-196	7.59642e-300	1.88684e-55
767	2.84395e-55	1.0432e-115	7.44163e-198	9.44254e-302	2.84395e-56
768	4.22756e-56	6.74992e-117	2.09587e-199	1.15757e-303	4.22756e-57
769	6.19779e-57	4.30734e-118	5.82155e-201	1.39955e-305	6.19779e-58
770	8.96114e-58	2.71081e-119	1.59475e-202	1.66881e-307	8.96114e-59
771	1.27782e-58	1.68256e-120	4.30851e-204	0	1.27782e-59
772	1.79703e-59	1.02996e-121	1.14799e-205	0	1.79703e-60
773	2.49241e-60	6.21795e-123	3.0167e-207	0	2.49241e-61
774	3.40928e-61	3.70216e-124	7.81815e-209	0	3.40928e-62
775	4.59924e-62	2.17391e-125	1.99828e-210	0	4.59924e-63
776	6.11912e-63	1.25895e-126	5.03717e-212	0	6.11912e-64
777	8.02917e-64	7.19044e-128	1.25227e-213	0	8.02917e-65
778	1.03904e-64	4.05024e-129	3.07034e-215	0	1.03904e-65
779	1.32609e-65	2.25002e-130	7.42429e-217	0	1.32609e-66
780	1.66914e-66	1.23274e-131	1.77053e-218	0	1.66914e-67

## Sheet: Figure 2c
Iteration	3-primary	4-primary	5-primary	6-primary
1	0.68554	0.14723	0.07786	0.06385
2	0.5548	0.14069	0.06533	0.05827
3	0.54035	0.14069	0.06533	0.05827
4	0.49099	0.14069	0.06533	0.05827
5	0.49099	0.14069	0.06533	0.05827
6	0.45363	0.10374	0.06533	0.05827
7	0.44674	0.10374	0.06533	0.05827
8	0.44256	0.10374	0.06533	0.05827
9	0.44256	0.09531	0.06533	0.05827
10	0.44256	0.07329	0.06533	0.05827
11	0.4175	0.07329	0.06533	0.05827
12	0.4175	0.06276	0.06533	0.05827
13	0.41098	0.05735	0.06533	0.05827
14	0.41098	0.05735	0.06082	0.05827
15	0.40661	0.05714	0.05688	0.05827
16	0.40149	0.05714	0.04962	0.05827
17	0.40149	0.04565	0.04962	0.05827
18	0.40149	0.04565	0.04687	0.05462
19	0.39925	0.04565	0.04687	0.05462
20	0.39925	0.04565	0.04354	0.0394
21	0.39888	0.04565	0.04354	0.0394
22	0.39827	0.04565	0.04354	0.0394
23	0.39827	0.04565	0.04354	0.0394
24	0.39827	0.04437	0.04354	0.0394
25	0.39794	0.04437	0.04354	0.0394
26	0.39733	0.04437	0.04099	0.0394
27	0.39733	0.04431	0.04099	0.0394
28	0.39733	0.04224	0.04099	0.0394
29	0.39733	0.04224	0.04099	0.03614
30	0.39385	0.04224	0.04099	0.03464
31	0.39385	0.04224	0.04099	0.02903
32	0.39385	0.03315	0.04099	0.02903
33	0.39264	0.03315	0.04099	0.02903
34	0.39264	0.03315	0.04099	0.02903
35	0.39025	0.03315	0.04099	0.02903
36	0.39025	0.03315	0.04099	0.02903
37	0.39025	0.03315	0.04099	0.02903
38	0.39018	0.03315	0.04099	0.02903
39	0.38846	0.03315	0.04099	0.02903
40	0.38698	0.03315	0.04099	0.0275
41	0.38698	0.03239	0.04096	0.0275
42	0.38444	0.03239	0.04072	0.0275
43	0.37864	0.03239	0.0407	0.0275
44	0.37864	0.03239	0.0407	0.0275
45	0.34746	0.03239	0.04048	0.0275
46	0.34746	0.03239	0.04048	0.0274
47	0.34746	0.03239	0.04048	0.0274
48	0.24976	0.03239	0.04048	0.0274
49	0.24976	0.03221	0.04048	0.0274
50	0.24976	0.03221	0.04048	0.0274
51	0.24976	0.03194	0.04025	0.02708
52	0.24976	0.03194	0.04025	0.02644
53	0.24976	0.0316	0.04025	0.02644
54	0.24243	0.0316	0.04025	0.02644
55	0.20985	0.0316	0.0402	0.02644
56	0.20317	0.0316	0.0402	0.02625
57	0.19474	0.03107	0.04013	0.02625
58	0.19025	0.03107	0.0398	0.02625
59	0.16571	0.03107	0.0398	0.02625
60	0.16571	0.03107	0.0398	0.02625
61	0.16571	0.02996	0.0398	0.02625
62	0.16571	0.02996	0.0398	0.02625
63	0.16571	0.02996	0.0395	0.02625
64	0.16571	0.02996	0.03917	0.02625
65	0.16571	0.0295	0.03917	0.02625
66	0.16571	0.0295	0.03917	0.02625
67	0.16535	0.0295	0.03917	0.02613
68	0.16535	0.02883	0.03889	0.02613
69	0.16535	0.02883	0.03889	0.02602
70	0.16526	0.02883	0.03889	0.02602
71	0.16523	0.02883	0.03889	0.02602
72	0.16513	0.02883	0.03889	0.02602
73	0.16513	0.02883	0.03889	0.02602
74	0.16513	0.02857	0.03889	0.02596
75	0.16513	0.02857	0.0388	0.02596
76	0.165	0.02857	0.0388	0.02596
77	0.165	0.02857	0.0388	0.02596
78	0.165	0.02857	0.0388	0.02596
79	0.16491	0.02857	0.03878	0.02596
80	0.16487	0.02854	0.0386	0.02596
81	0.16468	0.02854	0.0386	0.02596
82	0.16468	0.02849	0.0386	0.02595
83	0.16414	0.02844	0.0386	0.02591
84	0.16414	0.02844	0.0386	0.02591
85	0.16317	0.02841	0.0386	0.02589
86	0.15862	0.02841	0.0386	0.02589
87	0.15862	0.02841	0.0386	0.02588
88	0.15841	0.02841	0.03855	0.02588
89	0.15841	0.02841	0.03855	0.02581
90	0.15841	0.02838	0.03855	0.02581
91	0.15841	0.02838	0.03855	0.02581
92	0.15841	0.02838	0.03835	0.02581
93	0.15841	0.02838	0.03835	0.02581
94	0.15841	0.02838	0.03835	0.02581
95	0.15841	0.02838	0.03835	0.02581
96	0.1578	0.02838	0.03835	0.02581
97	0.1578	0.02837	0.03835	0.02581
98	0.1578	0.02837	0.03828	0.02581
99	0.15712	0.02837	0.03806	0.02581
100	0.15712	0.02837	0.03796	0.02581
101	0.15712	0.02837	0.03796	0.02581
102	0.15712	0.02837	0.03775	0.02581
103	0.15711	0.02837	0.03747	0.02581
104	0.15711	0.02837	0.03718	0.02581
105	0.15705	0.02837	0.03696	0.02581
106	0.15702	0.02837	0.03656	0.02581
107	0.15698	0.02837	0.03641	0.02581
108	0.15698	0.02837	0.03641	0.02581
109	0.15698	0.02837	0.03641	0.02581
110	0.15693	0.02837	0.03604	0.0258
111	0.15693	0.02837	0.03604	0.0258
112	0.15682	0.02837	0.03604	0.0258
113	0.15682	0.02837	0.03597	0.0258
114	0.15682	0.02837	0.03574	0.0258
115	0.15666	0.02837	0.03574	0.0258
116	0.15666	0.02837	0.03574	0.02579
117	0.15654	0.02837	0.03574	0.02579
118	0.1564	0.02837	0.03563	0.02579
119	0.15609	0.02837	0.03563	0.02579
120	0.15609	0.02837	0.03561	0.02579
121	0.15607	0.02837	0.03557	0.02578
122	0.15607	0.02837	0.03557	0.02578
123	0.15571	0.02837	0.03548	0.02578
124	0.15571	0.02837	0.03541	0.02578
125	0.15546	0.02837	0.03541	0.02578
126	0.15467	0.02837	0.03534	0.02578
127	0.15467	0.02837	0.03534	0.02578
128	0.15438	0.02837	0.03534	0.02578
129	0.15367	0.02837	0.03534	0.02578
130	0.15296	0.02837	0.03534	0.02578
131	0.15296	0.02837	0.03534	0.02578
132	0.15296	0.02837	0.03534	0.02578
133	0.15296	0.02837	0.03534	0.02578
134	0.15296	0.02837	0.03526	0.02578
135	0.15296	0.02837	0.03526	0.02578
136	0.15277	0.02837	0.03523	0.02578
137	0.15276	0.02837	0.03519	0.02578
138	0.15276	0.02837	0.03519	0.02578
139	0.15276	0.02837	0.03519	0.02578
140	0.15273	0.02837	0.0351	0.02578
141	0.15273	0.02837	0.0351	0.02578
142	0.15273	0.02837	0.0351	0.02578
143	0.15271	0.02837	0.0351	0.02578
144	0.15271	0.02837	0.0351	0.02578
145	0.15271	0.02837	0.0351	0.02578
146	0.1527	0.02837	0.0351	0.02578
147	0.1527	0.02837	0.03509	0.02578
148	0.1527	0.02837	0.03508	0.02578
149	0.1527	0.02837	0.03508	0.02578
150	0.1527	0.02837	0.03508	0.02578
151	0.1527	0.02837	0.03508	0.02578
152	0.1527	0.02837	0.03508	0.02578
153	0.1527	0.02837	0.03506	0.02578
154	0.1527	0.02837	0.03504	0.02578
155	0.1527	0.02837	0.03504	0.02578
156	0.1527	0.02837	0.03503	0.02578
157	0.1527	0.02837	0.03503	0.02578
158	0.1527	0.02837	0.03503	0.02578
159	0.1527	0.02837	0.03501	0.02578
160	0.1527	0.02837	0.03501	0.02578
161	0.1527	0.02837	0.03501	0.02578
162	0.1527	0.02837	0.03501	0.02578
163	0.1527	0.02837	0.03501	0.02578
164	0.1527	0.02837	0.03501	0.02578
165	0.1527	0.02837	0.03501	0.02578
166	0.1527	0.02837	0.03501	0.02578
167	0.1527	0.02837	0.03501	0.02578
168	0.1527	0.02837	0.03501	0.02578
169	0.1527	0.02837	0.03501	0.02578
170	0.1527	0.02837	0.03501	0.02578
171	0.1527	0.02837	0.03501	0.02578
172	0.1527	0.02837	0.03501	0.02578
173	0.1527	0.02837	0.035	0.02578
174	0.1527	0.02837	0.035	0.02578
175	0.1527	0.02837	0.035	0.02578
176	0.1527	0.02837	0.035	0.02578
177	0.1527	0.02837	0.035	0.02578
178	0.1527	0.02837	0.035	0.02578
179	0.1527	0.02837	0.035	0.02578
180	0.1527	0.02837	0.035	0.02578
181	0.1527	0.02837	0.035	0.02578
182	0.1527	0.02837	0.035	0.02577
183	0.15269	0.02837	0.035	0.02577
184	0.15269	0.02837	0.035	0.02577
185	0.15269	0.02837	0.035	0.02577
186	0.15269	0.02837	0.035	0.02577
187	0.15269	0.02837	0.035	0.02577
188	0.15269	0.02837	0.035	0.02577
189	0.15269	0.02837	0.035	0.02577
190	0.15269	0.02837	0.035	0.02577
191	0.15269	0.02837	0.035	0.02577
192	0.15269	0.02837	0.035	0.02577
193	0.15269	0.02837	0.035	0.02577
194	0.15269	0.02837	0.035	0.02577
195	0.15269	0.02837	0.035	0.02577
196	0.15269	0.02837	0.035	0.02577
197	0.15269	0.02837	0.035	0.02577
198	0.15269	0.02837	0.035	0.02577
199	0.15269	0.02837	0.035	0.02577
200	0.15269	0.02837	0.035	0.02577
201	0.15269	0.02837	0.035	0.02577
202	0.15269	0.02837	0.035	0.02577
203	0.15269	0.02837	0.035	0.02577
204	0.15269	0.02837	0.035	0.02577
205	0.15269	0.02837	0.035	0.02577
206	0.15269	0.02837	0.035	0.02577
207	0.15269	0.02837	0.035	0.02576
208	0.15269	0.02837	0.035	0.02576
209	0.15269	0.02837	0.035	0.02576
210	0.15269	0.02837	0.035	0.02576
211	0.15269	0.02837	0.035	0.02576
212	0.15269	0.02837	0.035	0.02576
213	0.15269	0.02837	0.03499	0.02576
214	0.15269	0.02837	0.03499	0.02576
215	0.15269	0.02837	0.03499	0.02576
216	0.15269	0.02837	0.03499	0.02575
217	0.15269	0.02837	0.03499	0.02575
218	0.15269	0.02837	0.03499	0.02575
219	0.15269	0.02837	0.03499	0.02575
220	0.15269	0.02837	0.03499	0.02575
221	0.15269	0.02837	0.03499	0.02575
222	0.15269	0.02837	0.03499	0.02575
223	0.15269	0.02837	0.03499	0.02575
224	0.15269	0.02837	0.03499	0.02575
225	0.15269	0.02837	0.03499	0.02575
226	0.15269	0.02837	0.03499	0.02575
227	0.15269	0.02837	0.03499	0.02575
228	0.15269	0.02837	0.03499	0.02575
229	0.15269	0.02837	0.03499	0.02575
230	0.15269	0.02837	0.03499	0.02575
231	0.15269	0.02837	0.03499	0.02575
232	0.15269	0.02837	0.03499	0.02575
233	0.15269	0.02837	0.03499	0.02575
234	0.15269	0.02837	0.03499	0.02575
235	0.15269	0.02837	0.03499	0.02575
236	0.15269	0.02837	0.03499	0.02575
237	0.15269	0.02837	0.03499	0.02575
238	0.15269	0.02837	0.03499	0.02575
239	0.15269	0.02837	0.03499	0.02575
240	0.15269	0.02837	0.03499	0.02575
241	0.15269	0.02837	0.03499	0.02575
242	0.15269	0.02837	0.03499	0.02575
243	0.15269	0.02837	0.03499	0.02575
244	0.15269	0.02837	0.03499	0.02575
245	0.15269	0.02837	0.03499	0.02575
246	0.15269	0.02837	0.03499	0.02575
247	0.15269	0.02837	0.03499	0.02575
248	0.15269	0.02837	0.03499	0.02575
249	0.15269	0.02837	0.03499	0.02575
250	0.15269	0.02837	0.03499	0.02575
251	0.15269	0.02837	0.03499	0.02575
252	0.15269	0.02837	0.03499	0.02575
253	0.15269	0.02837	0.03499	0.02575
254	0.15269	0.02837	0.03499	0.02575
255	0.15269	0.02837	0.03499	0.02575
256	0.15269	0.02837	0.03499	0.02575
257	0.15269	0.02837	0.03499	0.02575
258	0.15269	0.02837	0.03499	0.02575
259	0.15269	0.02837	0.03499	0.02575
260	0.15269	0.02837	0.03499	0.02575
261	0.15269	0.02837	0.03498	0.02575
262	0.15269	0.02837	0.03498	0.02575
263	0.15269	0.02837	0.03498	0.02575
264	0.15269	0.02837	0.03498	0.02575
265	0.15269	0.02837	0.03498	0.02575
266	0.15269	0.02837	0.03498	0.02575
267	0.15269	0.02837	0.03498	0.02575
268	0.15269	0.02837	0.03498	0.02575
269	0.15269	0.02837	0.03498	0.02575
270	0.15269	0.02837	0.03498	0.02575
271	0.15269	0.02837	0.03498	0.02575
272	0.15269	0.02837	0.03498	0.02575
273	0.15269	0.02837	0.03498	0.02575
274	0.15269	0.02837	0.03498	0.02575
275	0.15269	0.02837	0.03498	0.02575
276	0.15269	0.02837	0.03498	0.02575
277	0.15269	0.02837	0.03498	0.02575
278	0.15269	0.02837	0.03498	0.02575
279	0.15269	0.02837	0.03498	0.02575
280	0.15269	0.02837	0.03498	0.02575
281	0.15269	0.02837	0.03498	0.02575
282	0.15269	0.02837	0.03498	0.02575
283	0.15269	0.02837	0.03498	0.02575
284	0.15269	0.02837	0.03498	0.02575
285	0.15269	0.02837	0.03498	0.02575
286	0.15269	0.02837	0.03498	0.02575
287	0.15269	0.02837	0.03498	0.02575
288	0.15269	0.02837	0.03498	0.02575
289	0.15269	0.02837	0.03498	0.02575
290	0.15269	0.02837	0.03498	0.02575
291	0.15269	0.02837	0.03498	0.02575
292	0.15269	0.02837	0.03498	0.02575
293	0.15269	0.02837	0.03498	0.02575
294	0.15269	0.02837	0.03498	0.02575
295	0.15269	0.02837	0.03498	0.02575
296	0.15269	0.02837	0.03498	0.02575
297	0.15269	0.02837	0.03498	0.02575
298	0.15269	0.02837	0.03498	0.02575
299	0.15269	0.02837	0.03498	0.02575
300	0.15269	0.02837	0.03498	0.02575
301	0.15269	0.02837	0.03498	0.02575
302	0.15269	0.02837	0.03498	0.02575
303	0.15269	0.02837	0.03498	0.02575
304	0.15269	0.02837	0.03498	0.02575
305	0.15269	0.02837	0.03498	0.02575
306	0.15269	0.02837	0.03498	0.02575
307	0.15269	0.02837	0.03498	0.02575
308	0.15269	0.02837	0.03498	0.02575
309	0.15269	0.02837	0.03498	0.02575
310	0.15269	0.02837	0.03498	0.02575
311	0.15269	0.02837	0.03498	0.02575
312	0.15269	0.02837	0.03498	0.02575
313	0.15269	0.02837	0.03498	0.02575
314	0.15269	0.02837	0.03498	0.02575
315	0.15269	0.02837	0.03498	0.02575
316	0.15269		0.03498	0.02575
317	0.15269		0.03498	0.02575
318	0.15269		0.03498	0.02575
319	0.15269		0.03498	0.02575
320	0.15269		0.03498	0.02575
321	0.15269		0.03498	0.02575
322	0.15269		0.03498	0.02575
323	0.15269		0.03498	0.02575
324	0.15269		0.03498	0.02574
325	0.15269		0.03498	0.02574
326	0.15269		0.03498	0.02574
327	0.15269		0.03498	0.02574
328	0.15269		0.03498	0.02574
329	0.15269		0.03498	0.02574
330	0.15269		0.03498	0.02574
331	0.15269		0.03498	0.02574
332	0.15269		0.03498	0.02574
333	0.15269		0.03498	0.02574
334	0.15269		0.03498	0.02574
335	0.15269		0.03498	0.02574
336	0.15269		0.03498	0.02574
337	0.15269		0.03498	0.02574
338	0.15269		0.03498	0.02574
339	0.15269		0.03498	0.02574
340	0.15269		0.03498	0.02574
341	0.15269		0.03498	0.02574
342	0.15269		0.03498	0.02574
343	0.15269		0.03498	0.02574
344	0.15269		0.03498	0.02574
345	0.15269		0.03498	0.02574
346	0.15269		0.03498	0.02574
347	0.15269		0.03498	0.02574
348	0.15269		0.03498	0.02574
349	0.15269		0.03498	0.02574
350	0.15269		0.03498	0.02574
351	0.15269		0.03498	0.02574
352	0.15269		0.03498	0.02574
353	0.15269		0.03498	0.02574
354	0.15269		0.03498	0.02574
355	0.15269		0.03498	0.02574
356	0.15269		0.03498	0.02574
357	0.15269		0.03498	0.02574
358	0.15269		0.03498	0.02574
359	0.15269		0.03498	0.02574
360	0.15269		0.03498	0.02574
361	0.15269		0.03498	0.02574
362	0.15269		0.03498	0.02574
363	0.15269		0.03498	0.02574
364	0.15269		0.03498	0.02574
365	0.15269		0.03498	0.02574
366	0.15269		0.03498	0.02574
367	0.15269		0.03498	0.02574
368	0.15269		0.03498	0.02574
369	0.15269		0.03498	0.02574
370	0.15269		0.03498	0.02574
371	0.15269		0.03498	0.02574
372	0.15269		0.03498	0.02574
373	0.15269		0.03498	0.02574
374	0.15269		0.03498	0.02574
375	0.15269		0.03498	0.02574
376	0.15269		0.03498	0.02574
377	0.15269		0.03498	0.02574
378	0.15269		0.03498	0.02574
379	0.15269		0.03498	0.02574
380	0.15269		0.03498	0.02574
381	0.15269		0.03498	0.02574
382	0.15269		0.03498	0.02574
383	0.15269		0.03498	0.02574
384	0.15269		0.03498	0.02574
385	0.15269		0.03498	0.02574
386	0.15269		0.03498	0.02574
387	0.15269		0.03498	0.02574
388	0.15269		0.03498	0.02574
389	0.15269		0.03498	0.02574
390	0.15269		0.03498	0.02574
391	0.15269		0.03498	0.02574
392	0.15269		0.03498	0.02574
393	0.15269		0.03498	0.02574
394	0.15269		0.03498	0.02574
395	0.15269		0.03498	0.02574
396	0.15269		0.03498	0.02573
397	0.15269		0.03498	0.02573
398	0.15269		0.03498	0.02573
399	0.15269		0.03498	0.02573
400	0.15269		0.03498	0.02573
401	0.15269		0.03498	0.02573
402	0.15269		0.03498	0.02573
403	0.15269		0.03498	0.02573
404	0.15269		0.03498	0.02573
405	0.15269		0.03498	0.02573
406	0.15269		0.03498	0.02573
407	0.15269		0.03498	0.02573
408	0.15269		0.03498	0.02573
409	0.15269		0.03498	0.02573
410	0.15269		0.03498	0.02573
411	0.15269		0.03498	0.02573
412	0.15269		0.03498	0.02573
413	0.15269		0.03498	0.02573
414	0.15269		0.03498	0.02573
415	0.15269		0.03498	0.02573
416	0.15269		0.03498	0.02573
417	0.15269		0.03498	0.02573
418	0.15269		0.03498	0.02573
419	0.15269		0.03498	0.02573
420	0.15269		0.03498	0.02573
421	0.15269		0.03498	0.02573
422	0.15269		0.03498	0.02573
423	0.15269		0.03498	0.02573
424	0.15269		0.03498	0.02573
425	0.15269		0.03498	0.02573
426	0.15269		0.03498	0.02573
427	0.15269		0.03498	0.02573
428	0.15269		0.03498	0.02573
429	0.15269		0.03498	0.02573
430	0.15269		0.03498	0.02573
431	0.15269		0.03498	0.02573
432	0.15269		0.03498	0.02573
433	0.15269		0.03498	0.02573
434	0.15269		0.03498	0.02573
435	0.15269		0.03498	0.02573
436	0.15269		0.03498	0.02573
437	0.15269		0.03498	0.02573
438	0.15269		0.03498	0.02573
439	0.15269		0.03498	0.02573
440	0.15269		0.03498	0.02573
441	0.15269		0.03498	0.02573
442	0.15269		0.03498	0.02573
443	0.15269		0.03498	0.02573
444	0.15269		0.03498	0.02573
445	0.15269		0.03498	0.02573
446	0.15269		0.03498	0.02573
447	0.15269		0.03498	0.02573
448	0.15269		0.03498	0.02573
449	0.15269		0.03498	0.02573
450	0.15269		0.03498	0.02573
451	0.15269		0.03498	0.02573
452	0.15269		0.03498	0.02573
453	0.15269		0.03498	0.02573
454	0.15269		0.03498	0.02573
455	0.15269		0.03498	0.02573
456	0.15269		0.03498	0.02573
457	0.15269		0.03498	0.02573
458	0.15269		0.03498	0.02573
459	0.15269		0.03498	0.02573
460	0.15269		0.03498	0.02573
461	0.15269		0.03498	0.02573
462	0.15269		0.03498	0.02573
463	0.15269		0.03498	0.02573
464	0.15269		0.03498	0.02573
465	0.15269		0.03498	0.02573
466	0.15269		0.03498	0.02573
467	0.15269		0.03498	0.02573
468	0.15269		0.03498	0.02573
469	0.15269		0.03498	0.02573
470	0.15269		0.03498	0.02573
471	0.15269		0.03498	0.02573
472	0.15269		0.03498	0.02573
473	0.15269		0.03498	0.02573
474	0.15269		0.03498	0.02573
475	0.15269		0.03498	0.02573
476	0.15269		0.03498	0.02573
477	0.15269		0.03498	0.02573
478	0.15269		0.03498	0.02573
479	0.15269		0.03498	0.02573
480	0.15269		0.03498	0.02573
481	0.15269		0.03498	0.02573
482	--		0.03498	0.02573
483	--		0.03498	0.02573
484	--		0.03498	0.02573
485	--		0.03498	0.02573
486	--		0.03498	0.02573
487	--		0.03498	0.02573
488			0.03498	0.02573
489			0.03498	0.02573
490			0.03498	0.02573
491			0.03498	0.02573
492			0.03498	0.02573
493			0.03498	0.02573
494			0.03498	0.02573
495			0.03498	0.02573
496			0.03498	0.02573
497			0.03498	0.02573
498			0.03498	0.02573
499			0.03498	0.02573
500			0.03498	0.02573
501			0.03498	0.02573
502			0.03498	0.02573
503			0.03498	0.02573
504			0.03498	0.02573
505			0.03498	0.02573
506			0.03498	0.02573
507			0.03498	0.02573
508			0.03498	0.02573
509			0.03498	0.02573
510			0.03498	0.02573
511			0.03498	0.02573
512			0.03498	0.02573
513			0.03498	0.02573
514			0.03498	0.02573
515			0.03498	0.02573
516			0.03498	0.02573
517			0.03498	0.02573
518			0.03498	0.02573
519			0.03498	0.02573
520			0.03498	0.02573
521			0.03498	0.02573
522			0.03498	0.02573
523			0.03498	0.02573
524			0.03498	0.02573
525			0.03498	0.02573
526			0.03498	0.02573
527			0.03498	0.02573
528			0.03498	0.02573
529			0.03498	0.02573
530			0.03498	0.02573
531			0.03498	0.02573
532			0.03498	0.02573
533			0.03498	0.02573
534			0.03498	0.02573
535			0.03498	0.02573
536			0.03498	0.02573
537			0.03498	0.02573
538			0.03498	0.02573
539			0.03498	0.02573
540			0.03498	0.02573
541			0.03498	0.02573
542			0.03498	0.02573
543			0.03498	0.02573
544			0.03498	0.02573
545			0.03498	0.02573
546			0.03498	0.02573
547			0.03498	0.02573
548			0.03498	0.02573
549			0.03498	0.02573
550			0.03498	0.02573
551			0.03498	0.02573
552			0.03498	0.02573
553			0.03498	0.02573
554			0.03498	0.02573
555			0.03498	0.02573
556			0.03498	0.02573
557			0.03498	0.02573
558			0.03498	0.02573
559			0.03498	0.02573
560			0.03498	0.02573
561			0.03498	0.02573
562			0.03498	0.02573
563			0.03498	0.02573
564			0.03498	0.02573
565			0.03498	0.02573
566			0.03498	0.02573
567			0.03498	0.02573
568			0.03498	0.02573
569			0.03498	0.02573
570			0.03498	0.02573
571			0.03498	0.02573
572			0.03498	0.02573
573			0.03498	0.02573
574			0.03498	0.02573
575			0.03498	0.02573
576			0.03498	0.02573
577				0.02573
578				0.02573
579				0.02573
580				0.02573
581				0.02573
582				0.02573
583				0.02573
584				0.02573
585				0.02573
586				0.02573
587				0.02573
588				0.02573
589				0.02573
590				0.02573
591				0.02573
592				0.02573
593				--
594				--
595				--
596				--
597				--
598				--
599				--
600				--
601				--
602				--
603				--
604				--
605				--
606				--
607				--
608				--
609				--
610				--
611				--
612				--
613				--
614				--
615				--
616				--
617				--
618				--
619				--
620				--
621				--
622				--
623				--
624				--
625				--
626				--
627				--
628				--
629				--
630				--
631				--
632				--
633				--
634				--
635				--
636				--
637				--
638				--
639				--
640				--
641				--
642				--
643				--
644				--
645				--
646				--
647				--
648				--
649				--
650				--
651				--
652				--
653				--
654				--
655				--
656				--
657				--
658				--
659				--
660				--
661				--
662				--
663				--
664				--
665				--
666				--
667				--
668				--
669				--
670				--
671				--
672				--
673				--
674				--
675				--
676				--
677				--
678				--
679				--
680				--
681				--
682				--
683				--
684				--
685				--
686				--
687				--
688				--
689				--
690				--
691				--
692				--
693				--
694				--
695				--
696				--
697				--
698				--
699				--
700				--
701				--
702				--
703				--
704				--
705				--
706				--
707				--
708				--
709				--
710				--
711				--
712				--
713				--
714				--
715				--
716				--
717				--
718				--
719				--
720				--
721				--
722				--
723				--
724				--
725				--
726				--
727				--
728				--
729				--
730				--
731				--
732				--
733				--
734				--
735				--
736				--
737				--
738				--
739				--
740				--
741				--
742				--
743				--
744				--
745				--
746				--
747				--
748				--
749				--
750				--
751				--
752				--
753				--
754				--
755				--
756				--
757				--
758				--
759				--
760				--
761				--
762				--
763				--
764				--
765				--
766				--
767				--
768				--
769				--
770				--
771				--
772				--
773				--
774				--
775				--
776				--
777				--
778				--
779				--
780				--
781				--
782				--
783				--
784				--
785				--
786				--
787				--
788				--
789				--
790				--
791				--
792				--
793				--
794				--
795				--
796				--
797				--
798				--
799				--
800				--
801				--
802				--
803				--
804				--
805				--
806				--
807				--
808				--
809				--
810				--
811				--
812				--
813				--
814				--
815				--
816				--
817				--
818				--
819				--
820				--
821				--
822				--
823				--
824				--
825				--
826				--
827				--
828				--
829				--
830				--
831				--
832				--
833				--
834				--
835				--
836				--
837				--
838				--
839				--
840				--
841				--
842				--
843				--
844				--
845				--
846				--
847				--
848				--
849				--
850				--
851				--
852				--
853				--
854				--
855				--
856				--
857				--
858				--
859				--
860				--
861				--
862				--
863				--
864				--
865				--
866				--
867				--
868				--
869				--
870				--
871				--
872				--
873				--
874				--
875				--
876				--
877				--
878				--
879				--
880				--
881				--
882				--
883				--
884				--
885				--
886				--
887				--
888				--
889				--
890				--
891				--
892				--
893				--
894				--
895				--
896				--
897				--
898				--
899				--
900				--
901				--
902				--
903				--
904				--
905				--
906				--
907				--
908				--
909				--
910				--
911				--
912				--
913				--
914				--
915				--
916				--
917				--
918				--
919				--
920				--
921				--
922				--
923				--
924				--
925				--
926				--
927				--
928				--
929				--
930				--
931				--
932				--
933				--
934				--
935				--
936				--
937				--
938				--
939				--
940				--
941				--
942				--
943				--
944				--
945				--
946				--
947				--
948				--
949				--
950				--
951				--
952				--
953				--
954				--
955				--
956				--
957				--
958				--
959				--
960				--
961				--
962				--
963				--
964				--
965				--
966				--
967				--
968				--
969				--
970				--
971				--
972				--
973				--
974				--
975				--
976				--
977				--
978				--
979				--
980				--
981				--
982				--
983				--
984				--
985				--
986				--
987				--
988				--
989				--
990				--
991				--
992				--
993				--
994				--
995				--
996				--
997				--
998				--
999				--
1000				--
1001				--
1002				--
1003				--
1004				--
1005				--
1006				--
1007				--
1008				--
1009				--
1010				--
1011				--
1012				--
1013				--
1014				--
1015				--
1016				--
1017				--
1018				--
1019				--
1020				--
1021				--
1022				--
1023				--
1024				--
1025				--
1026				--
1027				--
1028				--
1029				--
1030				--
1031				--
1032				--
1033				--
1034				--
1035				--
1036				--
1037				--
1038				--
1039				--
1040				--
1041				--
1042				--
1043				--
1044				--
1045				--
1046				--
1047				--
1048				--
1049				--
1050				--
1051				--
1052				--
1053				--
1054				--
1055				--
1056				--
1057				--
1058				--
1059				--
1060				--
1061				--
1062				--
1063				--
1064				--
1065				--
1066				--
1067				--
1068				--
1069				--
1070				--
1071				--
1072				--
1073				--
1074				--
1075				--
1076				--
1077				--
1078				--
1079				--
1080				--
1081				--
1082				--
1083				--
1084				--
1085				--
1086				--
1087				--
1088				--
1089				--
1090				--
1091				--
1092				--
1093				--
1094				--
1095				--
1096				--
1097				--
1098				--
1099				--
1100				--
1101				--
1102				--
1103				--
1104				--
1105				--
1106				--
1107				--
1108				--
1109				--
1110				--
1111				--
1112				--
1113				--
1114				--
1115				--
1116				--
1117				--
1118				--
1119				--
1120				--
1121				--
1122				--
1123				--
1124				--
1125				--
1126				--
1127				--
1128				--
1129				--
1130				--
1131				--
1132				--
1133				--
1134				--
1135				--
1136				--
1137				--
1138				--
1139				--
1140				--
1141				--
1142				--
1143				--
1144				--
1145				--
1146				--
1147				--
1148				--
1149				--
1150				--
1151				--
1152				--
1153				--
1154				--
1155				--
1156				--
1157				--
1158				--
1159				--
1160				--
1161				--
1162				--
1163				--
1164				--
1165				--
1166				--
1167				--
1168				--
1169				--
1170				--
1171				--
1172				--
1173				--
1174				--
1175				--
1176				--
1177				--
1178				--
1179				--
1180				--
1181				--
1182				--
1183				--
1184				--
1185				--
1186				--
1187				--
1188				--
1189				--
1190				--
1191				--
1192				--
1193				--
1194				--
1195				--
1196				--
1197				--
1198				--
1199				--
1200				--
1201				--
1202				--
1203				--
1204				--
1205				--
1206				--
1207				--
1208				--
1209				--
1210				--
1211				--
1212				--
1213				--
1214				--
1215				--
1216				--
1217				--
1218				--
1219				--
1220				--
1221				--
1222				--
1223				--
1224				--
1225				--
1226				--
1227				--
1228				--
1229				--
1230				--
1231				--
1232				--
1233				--
1234				--
1235				--
1236				--
1237				--
1238				--
1239				--
1240				--
1241				--
1242				--
1243				--
1244				--
1245				--
1246				--
1247				--
1248				--
1249				--
1250				--
1251				--
1252				--
1253				--
1254				--
1255				--
1256				--
1257				--
1258				--
1259				--
1260				--
1261				--
1262				--
1263				--
1264				--
1265				--
1266				--
1267				--
1268				--
1269				--
1270				--
1271				--
1272				--
1273				--
1274				--
1275				--
1276				--
1277				--
1278				--
1279				--
1280				--
1281				--
1282				--
1283				--
1284				--
1285				--
1286				--
1287				--
1288				--
1289				--
1290				--
1291				--
1292				--
1293				--
1294				--
1295				--
1296				--
1297				--
1298				--
1299				--
1300				--
1301				--
1302				--
1303				--
1304				--
1305				--
1306				--
1307				--
1308				--
1309				--
1310				--
1311				--
1312				--
1313				--
1314				--
1315				--
1316				--
1317				--
1318				--
1319				--
1320				--
1321				--
1322				--
1323				--
1324				--
1325				--
1326				--
1327				--
1328				--
1329				--
1330				--
1331				--
1332				--
1333				--
1334				--
1335				--
1336				--
1337				--
1338				--
1339				--
1340				--
1341				--
1342				--
1343				--
1344				--
1345				--
1346				--
1347				--
1348				--
1349				--
1350				--
1351				--
1352				--
1353				--
1354				--
1355				--
1356				--
1357				--
1358				--
1359				--
1360				--
1361				--
1362				--
1363				--
1364				--
1365				--
1366				--
1367				--
1368				--
1369				--
1370				--
1371				--
1372				--
1373				--
1374				--
1375				--
1376				--
1377				--
1378				--
1379				--
1380				--
1381				--
1382				--
1383				--
1384				--
1385				--
1386				--
1387				--
1388				--
1389				--
1390				--
1391				--
1392				--
1393				--
1394				--
1395				--
1396				--
1397				--
1398				--
1399				--
1400				--
1401				--
1402				--
1403				--
1404				--
1405				--
1406				--
1407				--
1408				--
1409				--
1410				--
1411				--
1412				--
1413				--
1414				--
1415				--
1416				--
1417				--
1418				--
1419				--
1420				--
1421				--
1422				--
1423				--
1424				--
1425				--
1426				--
1427				--
1428				--
1429				--
1430				--
1431				--
1432				--
1433				--
1434				--
1435				--
1436				--
1437				--
1438				--
1439				--
1440				--
1441				--
1442				--
1443				--
1444				--
1445				--
1446				--
1447				--
1448				--
1449				--
1450				--
1451				--
1452				--
1453				--
1454				--
1455				--
1456				--
1457				--
1458				--
1459				--
1460				--
1461				--
1462				--
1463				--
1464				--
1465				--
1466				--
1467				--
1468				--
1469				--
1470				--
1471				--
1472				--
1473				--
1474				--
1475				--
1476				--
1477				--
1478				--
1479				--
1480				--
1481				--
1482				--
1483				--
1484				--
1485				--
1486				--
1487				--
1488				--
1489				--
1490				--
1491				--
1492				--
1493				--
1494				--
1495				--
1496				--
1497				--
1498				--
1499				--
1500				--
1501				--
1502				--
1503				--
1504				--
1505				--
1506				--
1507				--
1508				--
1509				--
1510				--
1511				--
1512				--
1513				--
1514				--
1515				--
1516				--
1517				--
1518				--
1519				--
1520				--
1521				--
1522				--
1523				--
1524				--
1525				--
1526				--
1527				--
1528				--
1529				--
1530				--
1531				--
1532				--
1533				--
1534				--
1535				--
1536				--
1537				--
1538				--
1539				--
1540				--
1541				--
1542				--
1543				--
1544				--
1545				--
1546				--
1547				--
1548				--
1549				--
1550				--
1551				--
1552				--
1553				--
1554				--
1555				--
1556				--
1557				--
1558				--
1559				--
1560				--
1561				--
1562				--
1563				--
1564				--
1565				--
1566				--
1567				--
1568				--
1569				--
1570				--
1571				--
1572				--
1573				--

## Sheet: Figure 2d
Wavelength [nm]	463 nm	542 nm	611 nm	D65
380	1.82034e-21	8.85389e-80	1.76293e-161	0.4242
381	1.69623e-17	1.26602e-68	4.3272e-144	0.42816
382	8.93623e-17	6.33012e-68	2.15938e-143	0.43213
383	1.62176e-16	1.1419e-67	3.89701e-143	0.4361
384	1.448e-16	1.00951e-67	3.45838e-143	0.44006
385	4.81563e-19	5.5854e-75	1.34118e-154	0.44403
386	1.50592e-15	2.82994e-64	1.15561e-137	0.44799
387	8.13362e-15	1.41497e-63	5.77803e-137	0.45196
388	1.48937e-14	2.5486e-63	1.03752e-136	0.45593
389	1.32389e-14	2.26726e-63	9.27859e-137	0.45989
390	9.01897e-17	2.49895e-70	7.15295e-148	0.46386
391	9.2672e-14	4.48487e-60	2.18469e-131	0.48772
392	5.17143e-13	2.24243e-59	1.09656e-130	0.51157
393	9.51543e-13	4.03804e-59	1.96537e-130	0.53543
394	8.52251e-13	3.59121e-59	1.74606e-130	0.55929
395	1.19977e-14	7.91886e-66	2.69923e-141	0.58315
396	3.87237e-12	5.01445e-56	2.91854e-125	0.607
397	2.29198e-11	2.50722e-55	1.45927e-124	0.63086
398	4.25298e-11	4.51797e-55	2.63175e-124	0.65472
399	3.83927e-11	4.01321e-55	2.33652e-124	0.67857
400	1.1253e-12	1.77078e-61	7.22887e-135	0.70243
401	1.09221e-10	3.96357e-52	2.75827e-119	0.70984
402	7.00004e-10	1.98592e-51	1.38335e-118	0.71725
403	1.32389e-09	3.57466e-51	2.47992e-118	0.72466
404	1.20805e-09	3.17747e-51	2.20999e-118	0.73208
405	7.43031e-11	2.80511e-57	1.36648e-128	0.73949
406	2.04375e-09	2.21761e-48	1.84728e-113	0.7469
407	1.47282e-08	1.10881e-47	9.19424e-113	0.75431
408	2.83808e-08	1.99419e-47	1.66171e-112	0.76172
409	2.65605e-08	1.77905e-47	1.47614e-112	0.76913
410	3.48347e-09	3.1361e-53	1.82198e-122	0.77654
411	2.58158e-08	8.77115e-45	8.68814e-108	0.77819
412	2.12649e-07	4.38557e-44	4.36094e-107	0.77985
413	4.22816e-07	7.90231e-44	7.84463e-107	0.7815
414	4.17851e-07	7.02519e-44	6.97582e-107	0.78315
415	1.15013e-07	2.4824e-49	1.72919e-116	0.7848
416	2.71397e-07	2.4493e-41	2.9101e-102	0.78645
417	2.16739e-06	1.22465e-40	1.45927e-101	0.7881
418	4.47699e-06	2.20934e-40	2.62331e-101	0.78975
419	4.88603e-06	1.9611e-40	2.32808e-101	0.79141
420	2.70172e-06	1.39014e-45	1.15561e-110	0.79306
421	3.84529e-06	4.83241e-38	6.88303e-97	0.78733
422	1.77197e-05	2.42448e-37	3.44151e-96	0.7816
423	3.66518e-05	4.36075e-37	6.19135e-96	0.77587
424	4.66932e-05	3.88082e-37	5.49968e-96	0.77014
425	4.47519e-05	5.49438e-42	5.44907e-105	0.76441
426	6.25113e-05	6.73558e-35	1.14717e-91	0.75868
427	0.000145873	3.38434e-34	5.74429e-91	0.75295
428	0.000273113	6.09843e-34	1.03752e-90	0.74723
429	0.000399236	5.41991e-34	9.19424e-91	0.7415
430	0.000524164	1.53909e-38	1.82198e-99	0.73577
431	0.000760157	6.62801e-32	1.35805e-86	0.7512
432	0.00125	3.33469e-31	6.79024e-86	0.76663
433	0.00201	6.01568e-31	1.22309e-85	0.78207
434	0.00301	5.34544e-31	1.08813e-85	0.7975
435	0.00434	3.04508e-35	4.30189e-94	0.81294
436	0.00624	4.60072e-29	1.1303e-81	0.82837
437	0.00896	2.32518e-28	5.66838e-81	0.8438
438	0.01281	4.19526e-28	1.02065e-80	0.85923
439	0.01817	3.73188e-28	9.10989e-81	0.87467
440	0.02542	4.25318e-32	7.18669e-89	0.8901
441	0.03483	2.25898e-26	6.69746e-77	0.90041
442	0.04655	1.1419e-25	3.34873e-76	0.91072
443	0.06148	2.06039e-25	6.03109e-76	0.92103
444	0.08078	1.83698e-25	5.35628e-76	0.93133
445	0.10528	4.21181e-29	8.51944e-84	0.94164
446	0.13487	7.77819e-24	2.80045e-72	0.95195
447	0.1693	3.97184e-23	1.40022e-71	0.96225
448	0.2092	7.17414e-23	2.51366e-71	0.97256
449	0.25544	6.37977e-23	2.2353e-71	0.98287
450	0.30828	2.94578e-26	7.08547e-79	0.99318
451	0.36705	1.88662e-21	8.25795e-68	0.99385
452	0.43113	9.68136e-21	4.13319e-67	0.99454
453	0.49904	1.75423e-20	7.43131e-67	0.99522
454	0.56871	1.56391e-20	6.60467e-67	0.99591
455	0.6383	1.45634e-23	4.1838e-74	0.99659
456	0.70703	3.21057e-19	1.72076e-63	0.99727
457	0.77431	1.67148e-18	8.60379e-63	0.99795
458	0.83712	3.02853e-18	1.55206e-62	0.99863
459	0.89146	2.69754e-18	1.38335e-62	0.99932
460	0.93453	5.08892e-21	1.74606e-69	1
461	0.96605	3.81462e-17	2.5474e-59	0.9975
462	0.98572	2.01902e-16	1.2737e-58	0.99499
463	0.99279	3.68223e-16	2.29434e-58	0.99249
464	0.98672	3.28504e-16	2.03286e-58	0.98998
465	0.96748	1.25775e-18	5.16227e-65	0.98747
466	0.93532	3.15265e-15	2.65705e-55	0.98497
467	0.89039	1.71286e-14	1.33274e-54	0.98246
468	0.83522	3.1361e-14	2.39556e-54	0.97996
469	0.77354	2.80511e-14	2.12564e-54	0.97746
470	0.70824	2.20106e-16	1.07969e-60	0.97495
471	0.63987	1.7956e-13	1.95694e-51	0.97585
472	0.56914	1.01778e-12	9.7847e-51	0.97675
473	0.49832	1.87007e-12	1.76293e-50	0.97766
474	0.43015	1.67976e-12	1.56893e-50	0.97856
475	0.36661	2.72237e-14	1.59423e-56	0.97946
476	0.30834	6.96727e-12	1.02065e-47	0.98036
477	0.2561	4.17043e-11	5.1201e-47	0.98126
478	0.20995	7.76164e-11	9.19424e-47	0.98217
479	0.16943	7.01692e-11	8.19047e-47	0.98307
480	0.13419	2.3831e-12	1.66171e-52	0.98397
481	0.10456	1.81215e-10	3.77048e-44	0.97793
482	0.08079	1.18328e-09	1.88946e-43	0.9719
483	0.06203	2.24243e-09	3.39934e-43	0.96585
484	0.04699	2.05212e-09	3.01976e-43	0.95982
485	0.03473	1.47289e-10	1.23152e-48	0.95378
486	0.02513	3.11955e-09	9.7847e-41	0.94775
487	0.01799	2.30863e-08	4.92609e-40	0.94171
488	0.01281	4.4766e-08	8.85684e-40	0.93567
489	0.00907	4.22836e-08	7.87837e-40	0.92963
490	0.00636	6.42942e-09	6.41066e-45	0.9236
491	0.00441	3.6905e-08	1.80511e-37	0.92406
492	0.00296	3.09473e-07	9.10989e-37	0.92452
493	0.00189	6.206e-07	1.63641e-36	0.92498
494	0.0012	6.22255e-07	1.45083e-36	0.92544
495	0.000822502	1.98592e-07	2.36182e-41	0.9259
496	0.000605752	3.98012e-07	2.35339e-34	0.92637
497	0.000408182	2.97738e-06	1.18091e-33	0.92682
498	0.00022475	6.18276e-06	2.12564e-33	0.92728
499	0.000106155	6.93469e-06	1.88946e-33	0.92775
500	7.52634e-05	4.34555e-06	6.17448e-38	0.92821
501	7.22487e-05	6.03935e-06	2.15938e-31	0.92689
502	5.48783e-05	2.39312e-05	1.08813e-30	0.92558
503	2.68186e-05	4.897e-05	1.95694e-30	0.92425
504	6.76801e-06	6.44703e-05	1.74606e-30	0.92294
505	4.86985e-06	6.71603e-05	1.13874e-34	0.92162
506	7.77138e-06	9.47259e-05	1.40022e-28	0.92031
507	6.92872e-06	0.000200553	7.0686e-28	0.91899
508	3.33661e-06	0.000364236	1.2737e-27	0.91767
509	4.45984e-07	0.000540535	1.1303e-27	0.91635
510	2.22578e-07	0.00073395	1.48458e-31	0.91503
511	6.97522e-07	0.00107	6.38536e-26	0.91248
512	6.95867e-07	0.00169	3.23907e-25	0.90992
513	3.46693e-07	0.00264	5.85395e-25	0.90736
514	4.13714e-08	0.00393	5.20445e-25	0.90481
515	7.2069e-09	0.00567	1.37492e-28	0.90225
516	4.73289e-08	0.00809	2.04973e-23	0.8997
517	5.01422e-08	0.01143	1.04595e-22	0.89714
518	2.58158e-08	0.01605	1.89789e-22	0.89458
519	3.50002e-09	0.02243	1.68702e-22	0.89202
520	1.64658e-10	0.03099	8.94119e-26	0.88947
521	2.30025e-09	0.04193	4.6393e-21	0.89193
522	2.50711e-09	0.05535	2.39556e-20	0.89439
523	1.32389e-09	0.07209	4.3272e-20	0.89685
524	2.03547e-10	0.09331	3.85483e-20	0.89931
525	2.66432e-12	0.11974	4.13319e-23	0.90177
526	7.86884e-11	0.15119	7.34696e-19	0.90423
527	8.688e-11	0.18735	3.83796e-18	0.90669
528	4.67497e-11	0.22853	6.96738e-18	0.90915
529	7.80265e-12	0.27514	6.20822e-18	0.91161
530	3.05321e-14	0.32714	1.34961e-20	0.91407
531	1.87826e-12	0.38384	8.12299e-17	0.91129
532	2.09339e-12	0.44467	4.3272e-16	0.9085
533	1.13358e-12	0.50786	7.87837e-16	0.90571
534	2.01065e-13	0.57098	7.02643e-16	0.90292
535	2.46574e-16	0.63199	3.11255e-18	0.90014
536	3.13595e-14	0.69026	6.23353e-15	0.89735
537	3.51657e-14	0.7453	3.41621e-14	0.89456
538	1.91963e-14	0.79453	6.2504e-14	0.89178
539	3.53312e-15	0.83462	5.59246e-14	0.88898
540	1.4149e-18	0.86332	5.07792e-16	0.8862
541	3.67378e-16	0.88049	3.28968e-13	0.88589
542	4.12059e-16	0.8859	1.88102e-12	0.88559
543	2.26715e-16	0.87959	3.46682e-12	0.88528
544	4.27781e-17	0.86205	3.11255e-12	0.88498
545	5.70926e-21	0.83391	5.85395e-14	0.88467
546	3.02839e-18	0.79548	1.18091e-11	0.88438
547	3.40073e-18	0.74699	7.17826e-11	0.88407
548	1.86999e-18	0.69095	1.34118e-10	0.88376
549	3.59931e-19	0.63091	1.21465e-10	0.88346
550	1.63003e-23	0.56958	4.77426e-12	0.88315
551	1.75415e-20	0.50748	2.83419e-10	0.87972
552	1.96928e-20	0.44531	1.88946e-09	0.87629
553	1.08393e-20	0.38471	3.59335e-09	0.87285
554	2.11822e-21	0.32753	3.30655e-09	0.86942
555	3.30144e-26	0.27509	2.75827e-10	0.86598
556	7.14898e-23	0.22794	4.4959e-09	0.86254
557	8.03433e-23	0.18668	3.41621e-08	0.85911
558	4.44329e-23	0.15107	6.66372e-08	0.85568
559	8.688e-24	0.12035	6.35162e-08	0.85225
560	4.71634e-29	0.09395	1.12187e-08	0.84881
561	2.0603e-25	0.07208	5.02731e-08	0.8457
562	2.3168e-25	0.05486	4.25972e-07	0.84259
563	1.28251e-25	0.04154	8.61948e-07	0.83948
564	2.52366e-26	0.03108	8.79661e-07	0.83636
565	4.76599e-32	0.02269	3.23907e-07	0.83325
566	4.17851e-28	0.01621	5.69368e-07	0.83014
567	4.69979e-28	0.01143	3.89154e-06	0.82703
568	2.6064e-28	0.00799	8.10944e-06	0.82392
569	5.16315e-29	0.00557	9.36922e-06	0.82081
570	3.40901e-35	0.00387	6.60948e-06	0.81769
571	5.99058e-31	0.00269	9.09867e-06	0.81723
572	6.74354e-31	0.00179	3.10766e-05	0.81677
573	3.73998e-31	0.00112	6.26057e-05	0.8163
574	7.43031e-32	0.000678316	8.50386e-05	0.81584
575	1.72105e-38	0.000467732	9.53087e-05	0.81538
576	6.07332e-34	0.000356253	0.000135682	0.81491
577	6.82628e-34	0.000243709	0.000264608	0.81445
578	3.78962e-34	0.000130168	0.000465655	0.81398
579	7.54615e-35	5.57812e-05	0.000697899	0.81352
580	6.16434e-42	3.99338e-05	0.000971814	0.81306
581	4.344e-37	4.16661e-05	0.00141	0.80703
582	4.8901e-37	3.27058e-05	0.00217	0.801
583	2.71397e-37	1.5812e-05	0.00331	0.79497
584	5.41138e-38	3.4313e-06	0.00488	0.78894
585	1.55557e-45	2.41084e-06	0.00701	0.78292
586	2.20096e-40	4.35999e-06	0.00991	0.77689
587	2.47401e-40	3.99498e-06	0.01379	0.77086
588	1.37353e-40	1.93405e-06	0.01905	0.76483
589	2.73879e-41	2.42448e-07	0.02621	0.7588
590	2.78016e-49	1.02606e-07	0.03572	0.75277
591	7.86884e-44	3.7236e-07	0.04771	0.75389
592	8.85348e-44	3.77325e-07	0.0622	0.75501
593	4.91492e-44	1.8949e-07	0.07993	0.75614
594	9.8464e-45	2.30036e-08	0.10192	0.75726
595	3.51657e-53	3.103e-09	0.12878	0.75838
596	1.9941e-47	2.37483e-08	0.16024	0.7595
597	2.24233e-47	2.53205e-08	0.19599	0.76062
598	1.24114e-47	1.31567e-08	0.23598	0.76174
599	2.48229e-48	1.8287e-09	0.2802	0.76286
600	3.14423e-57	6.62801e-11	0.32827	0.76398
601	3.55794e-51	1.07571e-09	0.3796	0.76364
602	4.00475e-51	1.175e-09	0.43368	0.76329
603	2.22578e-51	6.24737e-10	0.48866	0.76295
604	4.44329e-52	9.76411e-11	0.542	0.7626
605	1.98583e-61	1.00123e-12	0.59171	0.76225
606	4.50121e-55	3.42571e-11	0.63733	0.76191
607	5.06386e-55	3.7898e-11	0.67845	0.76156
608	2.81326e-55	2.04384e-11	0.71313	0.76122
609	5.61824e-56	3.45881e-12	0.7389	0.76087
610	8.85348e-66	1.06743e-14	0.75417	0.76053
611	4.0213e-59	7.61269e-13	0.75891	0.75891
612	4.52603e-59	8.52291e-13	0.753	0.7573
613	2.51538e-59	4.61726e-13	0.73704	0.75569
614	5.02249e-60	8.24157e-14	0.71224	0.75407
615	2.80498e-70	8.05953e-17	0.6797	0.75246
616	2.54021e-63	1.18328e-14	0.63972	0.75085
617	2.8629e-63	1.32395e-14	0.59261	0.74923
618	1.58866e-63	7.25688e-15	0.54057	0.74762
619	3.17733e-64	1.3405e-15	0.48667	0.74601
620	6.26363e-75	4.30283e-19	0.43316	0.7444
621	1.13358e-67	1.29085e-16	0.38053	0.74065
622	1.27424e-67	1.44807e-16	0.3294	0.73691
623	7.09934e-68	7.96851e-17	0.28083	0.73317
624	1.42318e-68	1.51426e-17	0.23585	0.72942
625	9.92914e-80	1.62183e-21	0.19519	0.72568
626	3.59104e-72	9.9296e-19	0.1593	0.72193
627	4.03785e-72	1.10881e-18	0.12862	0.71819
628	2.24233e-72	6.1398e-19	0.10275	0.71445
629	4.48466e-73	1.18328e-19	0.08082	0.71071
630	1.1253e-84	4.32765e-24	0.0622	0.70696
631	8.01778e-77	5.35371e-21	0.047	0.70731
632	9.01897e-77	6.01568e-21	0.03522	0.70766
633	5.00594e-77	3.32642e-21	0.0263	0.70801
634	1.00119e-77	6.47079e-22	0.01942	0.70836
635	8.85348e-90	8.1671e-27	0.01401	0.7087
636	1.26597e-81	2.03557e-23	0.00991	0.70905
637	1.42318e-81	2.29208e-23	0.00689	0.7094
638	7.91849e-82	1.26602e-23	0.00472	0.70975
639	1.58039e-82	2.49068e-24	0.00323	0.7101
640	4.36055e-95	1.09226e-29	0.00223	0.71045
641	1.4149e-86	5.46128e-26	0.00156	0.70733
642	1.58866e-86	6.1398e-26	0.00103	0.70421
643	8.85348e-87	3.40089e-26	0.000625406	0.7011
644	1.7707e-87	6.71903e-27	0.00036322	0.69798
645	1.20805e-100	1.02606e-32	0.000251521	0.69486
646	1.11703e-91	1.03433e-28	0.000199955	0.69174
647	1.25769e-91	1.16673e-28	0.000139573	0.68863
648	6.9835e-92	6.45424e-29	7.24797e-05	0.68551
649	1.39835e-92	1.28257e-29	2.77436e-05	0.68239
650	1.38181e-105	6.8597e-36	2.00362e-05	0.67928
651	6.23881e-97	1.38187e-31	2.29468e-05	0.67944
652	7.01659e-97	1.55564e-31	1.8623e-05	0.67959
653	3.89719e-97	8.60565e-32	8.94777e-06	0.67975
654	7.80265e-98	1.72113e-32	1.67779e-06	0.67991
655	-1.76242e-111	3.2354e-39	1.1286e-06	0.68007
656	2.46574e-102	1.3074e-34	2.32631e-06	0.68023
657	2.77189e-102	1.47289e-34	2.18523e-06	0.68039
658	1.53902e-102	8.17537e-35	1.06479e-06	0.68055
659	3.07803e-103	1.63011e-35	1.28213e-07	0.68071
660	2.01893e-116	1.07571e-42	4.4959e-08	0.68087
661	6.8842e-108	8.77115e-38	1.88946e-07	0.68262
662	7.74473e-108	9.84685e-38	1.93163e-07	0.68437
663	4.30263e-108	5.46128e-38	9.7847e-08	0.68612
664	8.60526e-109	1.09226e-38	1.21465e-08	0.68787
665	-1.28251e-122	2.54032e-46	1.26526e-09	0.68963
666	1.35698e-113	4.12906e-41	1.12187e-08	0.69138
667	1.53074e-113	4.64209e-41	1.20622e-08	0.69313
668	8.52251e-114	2.5817e-41	6.29257e-09	0.69488
669	1.69623e-114	5.14684e-42	9.02554e-10	0.69663
670	0	4.2449e-50	2.52209e-11	0.69838
671	1.89481e-119	1.38187e-44	4.75739e-10	0.69499
672	2.13477e-119	1.54736e-44	5.22132e-10	0.6916
673	1.18322e-119	8.60565e-45	2.77514e-10	0.68821
674	2.37472e-120	1.72113e-45	4.41998e-11	0.68482
675	1.39835e-133	4.9979e-54	3.55117e-13	0.68143
676	1.86999e-125	3.25194e-48	1.40866e-11	0.67804
677	2.10994e-125	3.6574e-48	1.56049e-11	0.67465
678	1.17495e-125	2.03557e-48	8.42665e-12	0.67126
679	2.34162e-126	4.05459e-49	1.4424e-12	0.66787
680	0	4.17043e-58	3.5343e-15	0.66448
681	1.30734e-131	5.41991e-52	2.9101e-13	0.65722
682	1.47282e-131	6.09843e-52	3.25594e-13	0.64995
683	8.17499e-132	3.39261e-52	1.77137e-13	0.64268
684	1.63831e-132	6.76868e-53	3.18846e-14	0.63541
685	-4.24471e-146	2.45758e-62	2.48835e-17	0.62814
686	6.45394e-138	6.39632e-56	4.22598e-15	0.62087
687	7.26482e-138	7.19896e-56	4.73208e-15	0.61361
688	4.03785e-138	3.99666e-56	2.58957e-15	0.60634
689	8.06743e-139	7.99333e-57	4.81643e-16	0.59907
690	0	1.02606e-66	1.23996e-19	0.5918
691	2.25061e-144	5.33716e-60	4.29346e-17	0.5934
692	2.53193e-144	5.99913e-60	4.81643e-17	0.59501
693	1.40663e-144	3.33469e-60	2.64862e-17	0.59661
694	2.81326e-145	6.66111e-61	5.04418e-18	0.59821
695	4.82391e-159	3.02025e-71	4.36094e-22	0.59981
696	5.56032e-151	3.14437e-64	3.07037e-19	0.60142
697	6.25536e-151	3.54156e-64	3.44995e-19	0.60302
698	3.4752e-151	1.96937e-64	1.90633e-19	0.60462
699	6.9504e-152	3.93047e-65	3.66926e-20	0.60622
700	-2.30025e-165	6.29702e-76	1.08813e-24	0.60783
701	9.68091e-158	1.3074e-68	1.54362e-21	0.61015
702	1.09221e-157	1.47289e-68	1.73763e-21	0.61248
703	6.06505e-158	8.19192e-69	9.616e-22	0.6148
704	1.21632e-158	1.63838e-69	1.87259e-22	0.61713
705	2.73879e-172	9.35037e-81	1.91476e-27	0.61945
706	1.19977e-164	3.86427e-73	5.48281e-24	0.62178
707	1.34871e-164	4.35248e-73	6.15761e-24	0.6241
708	7.48823e-165	2.4162e-73	3.40777e-24	0.62643
709	1.49765e-165	4.83241e-74	6.70589e-25	0.62876
710	0	9.59861e-86	2.37869e-30	0.63108
711	1.04256e-171	8.05953e-78	1.37492e-26	0.62026
712	1.17495e-171	9.10213e-78	1.54362e-26	0.60945
713	6.53668e-172	5.03927e-78	8.51944e-27	0.59863
714	1.30734e-172	1.00951e-78	1.68702e-27	0.58781
715	-7.7861e-186	7.63752e-91	2.0919e-33	0.57699
716	6.45394e-179	1.19155e-82	2.42087e-29	0.56617
717	7.25655e-179	1.33222e-82	2.72453e-29	0.55536
718	4.02958e-179	7.42238e-83	1.50988e-29	0.54454
719	8.06743e-180	1.48117e-83	2.99446e-30	0.53372
720	0	3.22712e-96	1.30744e-36	0.5229
721	2.81326e-186	1.2412e-87	3.0282e-32	0.52993
722	3.16905e-186	1.39014e-87	3.39934e-32	0.53696
723	1.76242e-186	7.73681e-88	1.88946e-32	0.54399
724	3.51657e-187	1.54736e-88	3.75361e-33	0.55102
725	2.07685e-200	7.56305e-102	5.73586e-40	0.55805
726	8.688e-194	9.10213e-93	2.66549e-35	0.56508
727	9.76366e-194	1.02606e-92	3.00289e-35	0.57211
728	5.42793e-194	5.70125e-93	1.67015e-35	0.57914
729	1.08393e-194	1.1419e-93	3.31499e-36	0.58617
730	4.12059e-208	1.43979e-106	1.78824e-43	0.5932
731	1.89481e-201	4.75793e-98	1.66171e-38	0.59761
732	2.13477e-201	5.34544e-98	1.87259e-38	0.60203
733	1.18322e-201	2.97061e-98	1.03752e-38	0.60644
734	2.36645e-202	5.94121e-99	2.07503e-39	0.61086
735	0	3.30159e-112	3.93075e-47	0.61527
736	2.92082e-209	1.75423e-103	7.32165e-42	0.61969
737	3.28489e-209	1.96937e-103	8.24108e-42	0.6241
738	1.82862e-209	1.09226e-103	4.57182e-42	0.62852
739	3.65723e-210	2.19279e-104	9.10989e-43	0.63293
740	-1.82862e-223	-8.44016e-118	6.107e-51	0.63735
741	3.1856e-217	4.56762e-109	2.27747e-45	0.62759
742	3.59104e-217	5.13857e-109	2.56427e-45	0.61783
743	1.9941e-217	2.85476e-109	1.42553e-45	0.60808
744	3.98821e-218	5.70125e-110	2.84262e-46	0.59832
745	-6.81801e-232	0	6.72276e-55	0.58856
746	2.45746e-225	8.44016e-115	5.01888e-49	0.57881
747	2.76361e-225	9.43312e-115	5.65151e-49	0.56905
748	1.53902e-225	5.25441e-115	3.13785e-49	0.55929
749	3.07803e-226	1.05088e-115	6.26727e-50	0.54954
750	1.52247e-239	-4.58417e-129	5.22975e-59	0.53978
751	1.34043e-233	1.09226e-120	7.81089e-53	0.5252
752	1.50592e-233	1.23293e-120	8.77249e-53	0.51063
753	8.35703e-234	6.84315e-121	4.88391e-53	0.49605
754	1.67968e-234	1.36532e-121	9.7847e-54	0.48147
755	3.78962e-248	2.91268e-135	2.87636e-63	0.46689
756	5.17143e-242	1.00951e-126	8.60379e-57	0.45231
757	5.81682e-242	1.13363e-126	9.70035e-57	0.43774
758	3.23525e-242	6.3053e-127	5.37315e-57	0.42316
759	6.47049e-243	1.25775e-127	1.07126e-57	0.40858
760	-1.40663e-256	2.78029e-141	1.12187e-67	0.394
761	1.4149e-250	6.57009e-133	6.68902e-61	0.41131
762	1.58866e-250	7.39755e-133	7.5241e-61	0.42861
763	8.85348e-251	4.11251e-133	4.1838e-61	0.44592
764	1.76242e-251	8.21675e-134	8.35917e-62	0.46322
765	5.25417e-265	-1.32395e-147	3.07881e-72	0.48053
766	2.72224e-259	3.02853e-139	3.6777e-65	0.49783
767	3.06149e-259	3.40916e-139	4.14163e-65	0.51514
768	1.7045e-259	1.8949e-139	2.30278e-65	0.53244
769	3.40073e-260	3.78152e-140	4.59712e-66	0.54975
770	1.96101e-273	6.32185e-154	6.02265e-77	0.56705
771	-3.90546e-261	-4.3442e-141	-5.27193e-67	0.56415
772	-1.95273e-260	-2.17624e-140	-2.64018e-66	0.56124
773	-3.51657e-260	-3.91392e-140	-4.75739e-66	0.55834
774	-3.12768e-260	-3.47536e-140	-4.22598e-66	0.55543
775	-6.1147e-275	-7.90231e-155	2.73297e-80	0.55253
776	3.31799e-260	3.6905e-140	4.48747e-66	0.54962
777	3.31799e-260	3.6905e-140	4.48747e-66	0.54672
778	1.36526e-260	1.52254e-140	1.84728e-66	0.54381
779	3.90546e-261	4.3442e-141	5.28036e-67	0.54091
780	9.76366e-274	7.90231e-154	1.45927e-79	0.538

## Sheet: Figure 2e
Wavelength [nm]	450 nm	502 nm	559 nm	616 nm	D65
380	1.76552e-15	1.45583e-45	3.0029e-97	1.63641e-168	0.4242
381	9.08227e-13	5.04579e-38	1.47615e-84	1.1303e-150	0.42816
382	5.24565e-12	2.53117e-37	7.3976e-84	5.65994e-150	0.43213
383	9.67643e-12	4.55776e-37	1.33275e-83	1.02065e-149	0.4361
384	8.74274e-12	4.05318e-37	1.18092e-83	9.02555e-150	0.44006
385	1.90133e-13	5.74062e-42	6.18294e-92	1.7545e-161	0.44403
386	3.01328e-11	7.03102e-35	1.07126e-79	4.27659e-144	0.44799
387	1.85889e-10	3.53205e-34	5.37317e-79	2.14251e-143	0.45196
388	3.48861e-10	6.36928e-34	9.70039e-79	3.85484e-143	0.45593
389	3.16606e-10	5.6579e-34	8.60382e-79	3.42465e-143	0.45989
390	1.44298e-11	1.60473e-38	9.02558e-87	1.32431e-154	0.46386
391	6.65467e-10	6.92349e-32	5.525e-75	1.14717e-137	0.48772
392	4.54113e-09	3.48242e-31	2.76672e-74	5.71899e-137	0.51157
393	8.65786e-09	6.28656e-31	4.97672e-74	1.02908e-136	0.53543
394	8.03823e-09	5.58346e-31	4.42e-74	9.1099e-137	0.55929
395	7.7751e-10	3.17637e-35	9.27863e-82	7.07704e-148	0.58315
396	9.76131e-09	4.81418e-29	2.00756e-70	2.15938e-131	0.607
397	7.61383e-08	2.43191e-28	1.00378e-69	1.07969e-130	0.63086
398	1.49391e-07	4.38405e-28	1.80512e-69	1.94851e-130	0.65472
399	1.44298e-07	3.89601e-28	1.61111e-69	1.72919e-130	0.67857
400	2.96235e-08	4.45022e-32	6.72279e-77	2.67392e-141	0.70243
401	1.04404e-07	2.35746e-26	5.16229e-66	2.89324e-125	0.70984
402	8.8637e-07	1.19114e-25	2.58115e-65	1.4424e-124	0.71725
403	1.806e-06	2.15894e-25	4.64775e-65	2.59801e-124	0.72466
404	1.88014e-06	1.91905e-25	4.13321e-65	2.31121e-124	0.73208
405	7.96184e-07	4.40059e-29	3.4584e-72	7.15296e-135	0.73949
406	1.26825e-06	8.13117e-24	9.36298e-62	2.73297e-119	0.7469
407	7.73063e-06	4.14417e-23	4.69836e-61	1.36648e-118	0.75431
408	1.61258e-05	7.49424e-23	8.43512e-61	2.45461e-118	0.76172
409	1.92278e-05	6.66706e-23	7.51569e-61	2.18469e-118	0.76913
410	1.51547e-05	3.07711e-26	1.25683e-67	1.34961e-128	0.77654
411	2.08628e-05	1.96869e-21	1.20622e-57	1.82198e-113	0.77819
412	6.1932e-05	1.01743e-20	6.03111e-57	9.1099e-113	0.77985
413	0.000122245	1.83634e-20	1.08813e-56	1.64484e-112	0.7815
414	0.00017085	1.62954e-20	9.61604e-57	1.45927e-112	0.78315
415	0.000203896	1.52201e-23	3.23065e-63	1.80511e-122	0.7848
416	0.000292606	3.35007e-19	1.09657e-53	8.60379e-108	0.78645
417	0.000532963	1.74535e-18	5.48283e-53	4.31033e-107	0.7881
418	0.0009088	3.1681e-18	9.86909e-53	7.76028e-107	0.78975
419	0.00137	2.82068e-18	8.77252e-53	6.8999e-107	0.79141
420	0.00194	5.31876e-21	5.87084e-59	1.70389e-116	0.79306
421	0.00281	3.987e-17	7.04332e-50	2.8848e-102	0.78733
422	0.00421	2.10931e-16	3.52588e-49	1.4424e-101	0.7816
423	0.00627	3.84638e-16	6.34321e-49	2.58957e-101	0.77587
424	0.00914	3.43279e-16	5.63466e-49	2.30278e-101	0.77014
425	0.01305	1.31521e-18	7.54943e-55	1.13874e-110	0.76441
426	0.01828	3.29217e-15	3.19691e-46	6.80712e-97	0.75868
427	0.02508	1.78671e-14	1.60267e-45	3.39934e-96	0.75295
428	0.0341	3.27563e-14	2.88481e-45	6.12387e-96	0.74723
429	0.04621	2.92821e-14	2.56428e-45	5.44063e-96	0.7415
430	0.06207	2.29956e-16	6.86619e-51	5.39002e-105	0.73577
431	0.08179	1.8777e-13	1.02908e-42	1.13874e-91	0.7512
432	0.1053	1.05879e-12	5.13699e-42	5.68525e-91	0.76663
433	0.13355	1.95214e-12	9.27863e-42	1.02065e-90	0.78207
434	0.16781	1.75362e-12	8.22424e-42	9.1099e-91	0.7975
435	0.20879	2.8455e-14	4.41157e-47	1.79667e-99	0.81294
436	0.25602	7.27917e-12	2.32809e-39	1.34118e-86	0.82837
437	0.30898	4.35923e-11	1.16405e-38	6.71433e-86	0.8438
438	0.36722	8.11462e-11	2.10034e-38	1.20622e-85	0.85923
439	0.43006	7.33708e-11	1.86416e-38	1.07126e-85	0.87467
440	0.49659	2.48981e-12	2.00756e-43	4.25129e-94	0.8901
441	0.56599	1.89424e-10	3.72832e-36	1.12187e-81	0.90041
442	0.63761	1.2325e-09	1.8726e-35	5.60933e-81	0.91072
443	0.70869	2.34092e-09	3.37405e-35	1.01221e-80	0.92103
444	0.77549	2.15067e-09	2.99447e-35	8.94119e-81	0.93133
445	0.83516	1.53855e-10	6.44443e-40	7.11078e-89	0.94164
446	0.8872	3.25908e-09	4.21756e-33	6.62155e-77	0.95195
447	0.93117	2.40709e-08	2.11721e-32	3.31499e-76	0.96225
448	0.96497	4.67356e-08	3.82111e-32	5.96361e-76	0.97256
449	0.98614	4.41714e-08	3.39935e-32	5.29724e-76	0.98287
450	0.99318	6.71669e-09	1.46771e-36	8.39291e-84	0.99318
451	0.98614	3.85465e-08	3.36561e-30	2.76671e-72	0.99385
452	0.96497	3.23427e-07	1.69546e-29	1.38335e-71	0.99454
453	0.93117	6.48508e-07	3.06195e-29	2.48835e-71	0.99522
454	0.8872	6.50163e-07	2.72454e-29	2.20999e-71	0.99591
455	0.83516	2.07622e-07	2.3534e-33	7.00956e-79	0.99659
456	0.77549	4.16071e-07	1.8979e-27	8.16517e-68	0.99727
457	0.70869	3.11072e-06	9.61604e-27	4.08258e-67	0.99795
458	0.63761	6.45965e-06	1.7292e-26	7.3554e-67	0.99863
459	0.56599	7.24528e-06	1.54363e-26	6.53719e-67	0.99932
460	0.49659	4.54016e-06	2.67393e-30	4.14163e-74	1
461	0.43006	6.30983e-06	7.53256e-25	1.70389e-63	0.9975
462	0.36722	2.5003e-05	3.82954e-24	8.51944e-63	0.99499
463	0.30898	5.11631e-05	6.9168e-24	1.53519e-62	0.99249
464	0.25602	6.73576e-05	6.15764e-24	1.36648e-62	0.98998
465	0.20879	7.01682e-05	2.15096e-27	1.72919e-69	0.98747
466	0.16781	9.89683e-05	2.10034e-22	2.51366e-59	0.98497
467	0.13355	0.000209535	1.0797e-21	1.25683e-58	0.98246
468	0.1053	0.000380549	1.94851e-21	2.26904e-58	0.97996
469	0.08179	0.000564744	1.73763e-21	2.01599e-58	0.97746
470	0.06207	0.00076682	1.22309e-24	5.11166e-65	0.97495
471	0.04621	0.00111	4.12477e-20	2.62331e-55	0.97585
472	0.0341	0.00176	2.13409e-19	1.31587e-54	0.97675
473	0.02508	0.00276	3.87172e-19	2.37026e-54	0.97766
474	0.01828	0.00411	3.44996e-19	2.10034e-54	0.97856
475	0.01305	0.00593	4.9008e-22	1.06282e-60	0.97946
476	0.00914	0.00845	5.65996e-18	1.94007e-51	0.98036
477	0.00627	0.01194	2.9776e-17	9.70035e-51	0.98126
478	0.00421	0.01677	5.40691e-17	1.74606e-50	0.98217
479	0.00281	0.02343	4.82489e-17	1.55206e-50	0.98307
480	0.00194	0.03238	1.39179e-19	1.57736e-56	0.98397
481	0.00137	0.04381	5.41535e-16	1.01221e-47	0.97793
482	0.0009088	0.05783	2.91012e-15	5.06105e-47	0.9719
483	0.000532963	0.07532	5.31413e-15	9.1099e-47	0.96585
484	0.000292606	0.09748	4.74054e-15	8.10612e-47	0.95982
485	0.000203896	0.1251	2.79202e-17	1.64484e-52	0.95378
486	0.00017085	0.15796	3.58493e-14	3.72831e-44	0.94775
487	0.000122245	0.19574	1.99069e-13	1.86415e-43	0.94171
488	6.1932e-05	0.23876	3.65241e-13	3.3656e-43	0.93567
489	2.08628e-05	0.28747	3.27283e-13	2.98602e-43	0.92963
490	1.51547e-05	0.34179	3.97294e-15	1.21465e-48	0.9236
491	1.92278e-05	0.40103	1.61954e-12	9.70035e-41	0.92406
492	1.61258e-05	0.46459	9.44733e-12	4.86705e-40	0.92452
493	7.73063e-06	0.53061	1.7545e-11	8.77249e-40	0.92498
494	1.26825e-06	0.59655	1.57737e-11	7.79402e-40	0.92544
495	7.96184e-07	0.66029	3.98981e-13	6.34319e-45	0.9259
496	1.88014e-06	0.72117	4.96829e-11	1.78824e-37	0.92637
497	1.806e-06	0.77868	3.12099e-10	8.94119e-37	0.92682
498	8.8637e-07	0.83011	5.86241e-10	1.61954e-36	0.92728
499	1.04404e-07	0.872	5.33943e-10	1.43397e-36	0.92775
500	2.96235e-08	0.90199	2.8342e-11	2.33652e-41	0.92821
501	1.44298e-07	0.91992	1.01221e-09	2.32808e-34	0.92689
502	1.49391e-07	0.92558	7.06863e-09	1.17248e-33	0.92558
503	7.61383e-08	0.91899	1.35805e-08	2.10877e-33	0.92425
504	9.76131e-09	0.90065	1.26527e-08	1.87259e-33	0.92294
505	7.7751e-10	0.87126	1.42554e-09	6.107e-38	0.92162
506	8.03823e-09	0.83111	1.36649e-08	2.13408e-31	0.92031
507	8.65786e-09	0.78045	1.09657e-07	1.07969e-30	0.91899
508	4.54113e-09	0.72189	2.17626e-07	1.94007e-30	0.91767
509	6.65467e-10	0.65917	2.11721e-07	1.72076e-30	0.91635
510	1.44298e-11	0.59509	5.0442e-08	1.1303e-34	0.91503
511	3.16606e-10	0.53021	1.44241e-07	1.38335e-28	0.91248
512	3.48861e-10	0.46525	1.19575e-06	6.99269e-28	0.90992
513	1.85889e-10	0.40194	2.45397e-06	1.25683e-27	0.90736
514	3.01328e-11	0.3422	2.61242e-06	1.12187e-27	0.90481
515	1.90133e-13	0.28741	1.2674e-06	1.46771e-31	0.90225
516	8.74274e-12	0.23814	1.88414e-06	6.31788e-26	0.8997
517	9.67643e-12	0.19504	1.00482e-05	3.20533e-25	0.89714
518	5.24565e-12	0.15784	2.09133e-05	5.78647e-25	0.89458
519	9.08227e-13	0.12574	2.5769e-05	5.1454e-25	0.89202
520	1.76552e-15	0.09815	2.25003e-05	1.35805e-28	0.88947
521	1.68064e-13	0.07531	3.11556e-05	2.03286e-23	0.89193
522	1.87587e-13	0.05732	8.13936e-05	1.03752e-22	0.89439
523	1.02706e-13	0.0434	0.000156739	1.87259e-22	0.89685
524	1.85889e-14	0.03247	0.000224546	1.67015e-22	0.89931
525	1.16287e-17	0.0237	0.000282454	8.85684e-26	0.90177
526	2.26632e-15	0.01694	0.00040789	4.58869e-21	0.90423
527	2.54643e-15	0.01194	0.000702321	2.37026e-20	0.90669
528	1.39205e-15	0.00835	0.00116	4.28503e-20	0.90915
529	2.60585e-16	0.00582	0.00175	3.81266e-20	0.91161
530	5.38146e-20	0.00405	0.00251	4.09102e-23	0.91407
531	2.14749e-17	0.00281	0.00362	7.27105e-19	0.91129
532	2.41062e-17	0.00187	0.0053	3.79579e-18	0.9085
533	1.33263e-17	0.00117	0.00773	6.89147e-18	0.90571
534	2.53794e-18	0.000708695	0.01112	6.14075e-18	0.90292
535	1.76552e-22	0.00048868	0.01574	1.33274e-20	0.90014
536	1.43449e-19	0.000372208	0.02181	8.03864e-17	0.89735
537	1.61274e-19	0.000254624	0.02953	4.27659e-16	0.89456
538	8.9125e-20	0.000135997	0.03956	7.79402e-16	0.89178
539	1.72308e-20	5.82794e-05	0.05278	6.95895e-16	0.88898
540	4.10824e-25	4.17222e-05	0.06985	3.07881e-18	0.8862
541	6.72257e-22	4.35321e-05	0.09076	6.16605e-15	0.88589
542	7.55441e-22	3.41706e-05	0.11539	3.37404e-14	0.88559
543	4.17615e-22	1.65201e-05	0.14444	6.18292e-14	0.88528
544	8.16555e-23	3.58498e-06	0.1789	5.53342e-14	0.88498
545	6.74804e-28	2.51882e-06	0.2192	5.01888e-16	0.88467
546	2.22388e-24	4.55526e-06	0.26485	3.25594e-13	0.88438
547	2.50399e-24	4.1739e-06	0.31537	1.85572e-12	0.88407
548	1.38356e-24	2.02067e-06	0.36991	3.43308e-12	0.88376
549	2.72468e-25	2.53117e-07	0.42733	3.07881e-12	0.88346
550	7.83452e-31	1.07533e-07	0.48643	5.79491e-14	0.88315
551	5.19472e-27	3.89601e-07	0.54652	1.17248e-11	0.87972
552	5.83981e-27	3.94564e-07	0.60706	7.10235e-11	0.87629
553	3.23397e-27	1.97696e-07	0.66549	1.32431e-10	0.87285
554	6.40003e-28	2.40709e-08	0.7184	1.19778e-10	0.86942
555	6.43398e-34	3.24254e-09	0.76329	4.72365e-12	0.86598
556	8.57298e-30	2.48154e-08	0.79983	2.80045e-10	0.86254
557	9.59155e-30	2.64697e-08	0.82769	1.87259e-09	0.85911
558	5.33901e-30	1.37312e-08	0.84561	3.55117e-09	0.85568
559	1.06101e-30	1.91078e-09	0.85225	3.27281e-09	0.85225
560	3.73476e-37	6.93176e-11	0.84692	2.72453e-10	0.84881
561	9.93108e-33	1.12496e-09	0.82978	4.44529e-09	0.8457
562	1.12043e-32	1.2325e-09	0.80084	3.38247e-08	0.84259
563	6.22178e-33	6.52644e-10	0.76189	6.59624e-08	0.83948
564	1.23926e-33	1.01743e-10	0.71571	6.28414e-08	0.83636
565	1.53635e-40	1.04225e-12	0.66448	1.11343e-08	0.83325
566	8.1995e-36	3.57341e-11	0.60866	4.9767e-08	0.83014
567	9.25203e-36	3.96219e-11	0.54875	4.21754e-07	0.82703
568	5.11832e-36	2.13412e-11	0.48702	8.52788e-07	0.82392
569	1.01857e-36	3.61477e-12	0.42629	8.70316e-07	0.82081
570	4.45625e-44	1.11669e-14	0.36865	3.20533e-07	0.81769
571	4.77031e-39	7.94919e-13	0.31466	5.63464e-07	0.81723
572	5.36448e-39	8.85081e-13	0.265	3.85019e-06	0.81677
573	2.97932e-39	4.82245e-13	0.22009	8.02325e-06	0.8163
574	5.94167e-40	8.60266e-14	0.17995	9.26965e-06	0.81584
575	9.16715e-48	8.43722e-17	0.14462	6.53924e-06	0.81538
576	1.96075e-42	1.24077e-14	0.11445	9.00197e-06	0.81491
577	2.20691e-42	1.38139e-14	0.08976	3.07463e-05	0.81445
578	1.22229e-42	7.57696e-15	0.06985	6.19404e-05	0.81398
579	2.44457e-43	1.4062e-15	0.05358	8.41349e-05	0.81352
580	1.32414e-51	4.49158e-19	0.04012	9.42958e-05	0.81306
581	5.69551e-46	1.3483e-16	0.02943	0.00013424	0.80703
582	6.40003e-46	1.51374e-16	0.02139	0.000261796	0.801
583	3.55651e-46	8.35451e-17	0.01549	0.000460707	0.79497
584	7.10454e-47	1.57991e-17	0.01113	0.000690483	0.78894
585	1.36658e-55	1.69572e-21	0.00787	0.000961486	0.78292
586	1.17136e-49	1.03397e-18	0.00548	0.0014	0.77689
587	1.31566e-49	1.16632e-18	0.00371	0.00214	0.77086
588	7.30825e-50	6.41064e-19	0.00243	0.00327	0.76483
589	1.45995e-50	1.2325e-19	0.00159	0.00482	0.7588
590	9.8462e-60	4.52467e-24	0.00109	0.00693	0.75277
591	1.69762e-53	5.59173e-21	0.00078373	0.00981	0.75389
592	1.90982e-53	6.27829e-21	0.000522924	0.01364	0.75501
593	1.06101e-53	3.47415e-21	0.000297151	0.01885	0.75614
594	2.12202e-54	6.76632e-22	0.000152369	0.02593	0.75726
595	5.07588e-64	8.51994e-27	0.00010703	0.03534	0.75838
596	1.74006e-57	2.12585e-23	9.54971e-05	0.0472	0.7595
597	1.96075e-57	2.39055e-23	7.03052e-05	0.06154	0.76062
598	1.08648e-57	1.32349e-23	3.48985e-05	0.07908	0.76174
599	2.18144e-58	2.59734e-24	1.02177e-05	0.10083	0.76286
600	1.84192e-68	1.14151e-29	7.42234e-06	0.12741	0.76398
601	1.26473e-61	5.70753e-26	1.05215e-05	0.15854	0.76364
602	1.426e-61	6.41891e-26	9.10677e-06	0.1939	0.76329
603	7.91091e-62	3.55687e-26	4.37014e-06	0.23347	0.76295
604	1.57879e-62	7.02275e-27	6.39382e-07	0.27722	0.7626
605	4.71938e-73	1.07533e-32	3.63554e-07	0.32478	0.76225
606	6.4934e-66	1.0836e-28	9.87845e-07	0.37557	0.76191
607	7.30825e-66	1.21595e-28	9.67955e-07	0.42907	0.76156
608	4.05731e-66	6.74151e-29	4.78271e-07	0.48346	0.76122
609	8.11462e-67	1.34003e-29	5.65153e-08	0.53624	0.76087
610	8.4881e-78	7.16337e-36	1.26527e-08	0.58542	0.76053
611	2.35969e-70	1.44756e-31	7.13611e-08	0.63055	0.75891
612	2.64829e-70	1.62954e-31	7.48195e-08	0.67124	0.7573
613	1.47693e-70	9.01625e-32	3.83798e-08	0.70555	0.75569
614	2.94537e-71	1.79498e-32	5.0442e-09	0.73105	0.75407
615	1.10345e-82	3.37489e-39	3.09569e-10	0.74616	0.75246
616	6.05202e-75	1.36485e-34	3.71989e-09	0.75085	0.75085
617	6.80746e-75	1.53855e-34	4.03199e-09	0.745	0.74923
618	3.7772e-75	8.51994e-35	2.12565e-09	0.72921	0.74762
619	7.5629e-76	1.70399e-35	3.18004e-10	0.70467	0.74601
620	1.07799e-87	1.12496e-42	5.36474e-12	0.67248	0.7444
621	1.09496e-79	9.09897e-38	1.36649e-10	0.63292	0.74065
622	1.23077e-79	1.0257e-37	1.50145e-10	0.58631	0.73691
623	6.85838e-80	5.70753e-38	8.05554e-11	0.53483	0.73317
624	1.37507e-80	1.14151e-38	1.32431e-11	0.4815	0.72942
625	5.46634e-93	2.65524e-46	6.57939e-14	0.42856	0.72568
626	1.40902e-84	4.3096e-41	3.50057e-12	0.37649	0.72193
627	1.58727e-84	4.85554e-41	3.89703e-12	0.3259	0.71819
628	8.82762e-85	2.6966e-41	2.10878e-12	0.27784	0.71445
629	1.75704e-85	5.37666e-42	3.69458e-13	0.23334	0.71071
630	3.97243e-98	4.43368e-50	5.70214e-16	0.19312	0.70696
631	1.2817e-89	1.43929e-44	6.27573e-14	0.15761	0.70731
632	1.43449e-89	1.62127e-44	7.01802e-14	0.12725	0.70766
633	7.9873e-90	9.01625e-45	3.82954e-14	0.10166	0.70801
634	1.59576e-90	1.79498e-45	7.00115e-15	0.07996	0.70836
635	1.51937e-103	5.22777e-54	3.49214e-18	0.06154	0.7087
636	8.1995e-95	3.39971e-48	7.89527e-16	0.0465	0.70905
637	9.25203e-95	3.82157e-48	8.85688e-16	0.03485	0.7094
638	5.12681e-95	2.12585e-48	4.85863e-16	0.02602	0.70975
639	1.02706e-95	4.24343e-49	9.10993e-17	0.01922	0.7101
640	2.31725e-109	4.35923e-58	1.51832e-20	0.01386	0.71045
641	3.71779e-100	5.66618e-52	6.96741e-18	0.0098	0.70733
642	4.18463e-100	6.37755e-52	7.81936e-18	0.00681	0.70421
643	2.32574e-100	3.54033e-52	4.31035e-18	0.00467	0.7011
644	4.65148e-101	7.07238e-53	8.24955e-19	0.00319	0.69798
645	-2.64829e-114	2.57253e-62	4.63932e-23	0.00221	0.69486
646	1.19682e-105	6.68361e-56	4.32722e-20	0.00154	0.69174
647	1.34112e-105	7.51906e-56	4.86706e-20	0.00102	0.68863
648	7.46104e-106	4.17725e-56	2.68237e-20	0.00061876	0.68551
649	1.49391e-106	8.35451e-57	5.2129e-21	0.00035936	0.68239
650	-3.36978e-120	1.06706e-66	1.00378e-25	0.000248848	0.67928
651	2.7077e-111	5.57519e-60	1.8979e-22	0.00019783	0.67944
652	3.04723e-111	6.27002e-60	2.12565e-22	0.00013809	0.67959
653	1.68913e-111	3.48242e-60	1.18092e-22	7.17094e-05	0.67975
654	3.38675e-112	6.96485e-61	2.30279e-23	2.74488e-05	0.67991
655	1.2817e-125	3.15982e-71	1.54363e-28	1.98233e-05	0.68007
656	4.33742e-117	3.2839e-64	5.84554e-25	2.2703e-05	0.68023
657	4.88066e-117	3.69749e-64	6.57096e-25	1.84251e-05	0.68039
658	2.71619e-117	2.0514e-64	3.64397e-25	8.85268e-06	0.68055
659	5.4239e-118	4.10281e-65	7.16985e-26	1.65996e-06	0.68071
660	-2.45306e-131	6.58434e-76	1.67015e-31	1.11661e-06	0.68087
661	4.9231e-123	1.37312e-68	1.2737e-27	2.30159e-06	0.68262
662	5.53424e-123	1.53855e-68	1.43397e-27	2.162e-06	0.68437
663	3.07269e-123	8.60266e-69	7.93745e-28	1.05348e-06	0.68612
664	6.15387e-124	1.71226e-69	1.56893e-28	1.26526e-07	0.68787
665	-1.17136e-137	9.59527e-81	1.28214e-34	4.44529e-08	0.68963
666	3.94697e-129	4.03663e-73	1.95695e-30	1.86415e-07	0.69138
667	4.43928e-129	4.54121e-73	2.20157e-30	1.91477e-07	0.69313
668	2.47004e-129	2.5229e-73	1.22309e-30	9.70035e-08	0.69488
669	4.93159e-130	5.04579e-74	2.42088e-31	1.20622e-08	0.69663
670	-2.22388e-143	1.05052e-85	6.93367e-38	1.24839e-09	0.69838
671	2.24086e-135	8.43722e-78	2.12565e-33	1.11343e-08	0.69499
672	2.52097e-135	9.51256e-78	2.38714e-33	1.19778e-08	0.6916
673	1.40054e-135	5.26086e-78	1.32431e-33	6.2251e-09	0.68821
674	2.80107e-136	1.05052e-78	2.64019e-34	8.85684e-10	0.68482
675	2.12202e-149	7.14683e-91	2.65706e-41	2.49679e-11	0.68143
676	8.99739e-142	1.24077e-82	1.62798e-36	4.70678e-10	0.67804
677	1.01008e-141	1.39793e-82	1.83886e-36	5.16227e-10	0.67465
678	5.61063e-142	7.75894e-83	1.02065e-36	2.74984e-10	0.67126
679	1.12043e-142	1.5551e-83	2.03286e-37	4.37781e-11	0.66787
680	0	3.71403e-96	7.19516e-45	3.509e-13	0.66448
681	2.54643e-148	1.2904e-87	8.85688e-40	1.39179e-11	0.65722
682	2.86049e-148	1.45583e-87	9.95344e-40	1.54362e-11	0.64995
683	1.58727e-148	8.08154e-88	5.525e-40	8.3423e-12	0.64268
684	3.18304e-149	1.613e-88	1.105e-40	1.43397e-12	0.63541
685	-1.80797e-162	1.89424e-101	1.37492e-48	3.50056e-15	0.62814
686	5.10135e-155	9.51256e-93	3.39092e-43	2.8848e-13	0.62087
687	5.73796e-155	1.07533e-92	3.81267e-43	3.2222e-13	0.61361
688	3.19153e-155	5.95569e-93	2.11721e-43	1.7545e-13	0.60634
689	6.37456e-156	1.19114e-93	4.23443e-44	3.15472e-14	0.59907
690	4.32044e-169	-2.88685e-107	1.86416e-52	2.46305e-17	0.5918
691	7.23186e-162	4.96307e-98	9.19428e-47	4.17537e-15	0.5934
692	8.14009e-162	5.59173e-98	1.03752e-46	4.68147e-15	0.59501
693	4.52416e-162	3.10192e-98	5.74432e-47	2.56427e-15	0.59661
694	9.08227e-163	6.21211e-99	1.14718e-47	4.76583e-16	0.59821
695	1.7146e-176	3.30044e-112	1.78825e-56	1.22309e-19	0.59981
696	7.24884e-169	1.82807e-103	1.76294e-50	4.25129e-17	0.60142
697	8.15706e-169	2.05968e-103	1.98225e-50	4.76583e-17	0.60302
698	4.53265e-169	1.14151e-103	1.105e-50	2.62331e-17	0.60462
699	9.08227e-170	2.29129e-104	2.20157e-51	4.98514e-18	0.60622
700	-2.04563e-183	1.25731e-117	1.21466e-60	4.31877e-22	0.60783
701	5.14379e-176	4.77282e-109	2.38714e-54	3.03663e-19	0.61015
702	5.7804e-176	5.36839e-109	2.68237e-54	3.40778e-19	0.61248
703	3.2085e-176	2.97784e-109	1.49302e-54	1.88102e-19	0.6148
704	6.42549e-177	5.96396e-110	2.98603e-55	3.63552e-20	0.61713
705	-1.22229e-190	0	5.80336e-65	1.07126e-24	0.61945
706	2.58038e-183	8.7681e-115	2.28592e-58	1.52675e-21	0.62178
707	2.89444e-183	9.84343e-115	2.57271e-58	1.72076e-21	0.6241
708	1.61274e-183	5.49247e-115	1.42554e-58	9.53165e-22	0.62643
709	3.21699e-184	1.10015e-115	2.85951e-59	1.85572e-22	0.62876
710	-7.26581e-198	0	1.96538e-69	1.88946e-27	0.63108
711	9.16715e-191	1.14151e-120	1.55206e-62	5.42376e-24	0.62026
712	1.02706e-190	1.2904e-120	1.74607e-62	6.09857e-24	0.60945
713	5.704e-191	7.1551e-121	9.70039e-63	3.37404e-24	0.59863
714	1.13741e-191	1.43102e-121	1.93164e-63	6.63842e-25	0.58781
715	6.4934e-205	8.7681e-135	4.7068e-74	2.35339e-30	0.57699
716	2.29179e-198	1.05052e-126	7.4229e-67	1.35805e-26	0.56617
717	2.57189e-198	1.18287e-126	8.35077e-67	1.52675e-26	0.55536
718	1.426e-198	6.59262e-127	4.63932e-67	8.43509e-27	0.54454
719	2.86049e-199	1.31521e-127	9.27863e-68	1.67015e-27	0.53372
720	1.29019e-212	8.35451e-141	7.92058e-79	2.07503e-33	0.5229
721	4.05731e-206	6.86558e-133	2.51367e-71	2.39557e-29	0.52993
722	4.55811e-206	7.72585e-133	2.82576e-71	2.69923e-29	0.53696
723	2.53794e-206	4.29306e-133	1.56893e-71	1.49301e-29	0.54399
724	5.0674e-207	8.60266e-134	3.13786e-72	2.96915e-30	0.55102
725	-2.88595e-220	5.30222e-147	9.53168e-84	1.29057e-36	0.55805
726	5.08437e-214	3.15982e-139	6.01424e-76	2.99446e-32	0.56508
727	5.71249e-214	3.55687e-139	6.76497e-76	3.3656e-32	0.57211
728	3.17455e-214	1.97696e-139	3.76206e-76	1.87259e-32	0.57914
729	6.3491e-215	3.95391e-140	7.51569e-77	3.71144e-33	0.58617
730	-1.43449e-228	0	7.84466e-89	5.67682e-40	0.5932
731	4.49869e-222	1.03397e-145	1.02065e-80	2.64018e-35	0.59761
732	5.0674e-222	1.15805e-145	1.14718e-80	2.96915e-35	0.60203
733	2.80956e-222	6.43545e-146	6.36851e-81	1.64484e-35	0.60644
734	5.62761e-223	1.2904e-146	1.2737e-81	3.28125e-36	0.61086
735	0	6.02186e-160	5.4997e-94	1.76293e-43	0.61527
736	2.81805e-230	2.374e-152	1.22309e-85	1.64484e-38	0.61969
737	3.17455e-230	2.67179e-152	1.37492e-85	1.84728e-38	0.6241
738	1.76552e-230	1.48065e-152	7.62535e-86	1.02908e-38	0.62852
739	3.52256e-231	2.96957e-153	1.52676e-86	2.04973e-39	0.63293
740	-7.95335e-245	-7.17991e-167	2.96073e-99	3.88858e-47	0.63735
741	1.24775e-238	3.86293e-159	1.02908e-90	7.24574e-42	0.62759
742	1.40902e-238	4.34269e-159	1.16405e-90	8.1483e-42	0.61783
743	7.80905e-239	2.41536e-159	6.45287e-91	4.52964e-42	0.60808
744	1.56181e-239	4.83072e-160	1.29057e-91	9.02555e-43	0.59832
745	1.18833e-252	0	3.76206e-105	6.04796e-51	0.58856
746	3.91301e-247	4.45022e-166	6.18294e-96	2.2606e-45	0.57881
747	4.40532e-247	5.00443e-166	6.95054e-96	2.53896e-45	0.56905
748	2.44457e-247	2.77932e-166	3.86328e-96	1.40866e-45	0.55929
749	4.88915e-248	5.55864e-167	7.72657e-97	2.81732e-46	0.54954
750	0	-3.06056e-180	-1.43397e-110	6.64685e-55	0.53978
751	8.65786e-256	3.62304e-173	2.61489e-101	4.96827e-49	0.5252
752	9.76131e-256	4.07799e-173	2.94386e-101	5.59246e-49	0.51063
753	5.41541e-256	2.26647e-173	1.63641e-101	3.10411e-49	0.49605
754	1.08648e-256	4.52467e-174	3.27283e-102	6.19979e-50	0.48147
755	2.05412e-270	0	-1.64485e-115	5.17071e-59	0.46689
756	1.3581e-264	2.08449e-180	7.82779e-107	7.73498e-53	0.45231
757	1.52786e-264	2.34919e-180	8.77252e-107	8.68814e-53	0.43774
758	8.4881e-265	1.30694e-180	4.89237e-107	4.83331e-53	0.42316
759	1.69762e-265	2.60561e-181	9.78474e-108	9.616e-54	0.40858
760	-3.82813e-279	-7.25436e-195	-6.27573e-121	2.84263e-63	0.394
761	1.50239e-273	8.51994e-188	1.65328e-112	8.51944e-57	0.41131
762	1.68913e-273	9.51256e-188	1.86416e-112	9.53165e-57	0.42861
763	9.42179e-274	5.31049e-188	1.03752e-112	5.31411e-57	0.44592
764	1.87587e-274	1.05879e-188	2.07504e-113	1.06282e-57	0.46322
765	-1.0695e-287	-2.15894e-202	0	1.105e-67	0.48053
766	1.17985e-282	2.44845e-195	2.47993e-118	6.62155e-61	0.49783
767	1.32414e-282	2.74623e-195	2.79202e-118	7.44818e-61	0.51514
768	7.35918e-283	1.53028e-195	1.55206e-118	4.13319e-61	0.53244
769	1.46844e-283	3.05229e-196	3.09569e-119	8.27482e-62	0.54975
770	-9.93108e-297	-6.44372e-210	1.51832e-132	3.04507e-72	0.56705
771	-1.68913e-284	-3.50724e-197	-3.55962e-120	-9.4473e-63	0.56415
772	-8.45415e-284	-1.75362e-196	-1.77981e-119	-4.74896e-62	0.56124
773	-1.51937e-283	-3.15982e-196	-3.20535e-119	-8.51944e-62	0.55834
774	-1.34961e-283	-2.80414e-196	-2.85107e-119	-7.60002e-62	0.55543
775	-4.15068e-298	0	0	0	0.55253
776	1.43449e-283	2.98612e-196	3.02821e-119	8.08082e-62	0.54962
777	1.43449e-283	2.98612e-196	3.02821e-119	8.08082e-62	0.54672
778	5.91621e-284	1.22422e-196	1.2484e-119	3.32343e-62	0.54381
779	1.68913e-284	3.50724e-197	3.55962e-120	9.53165e-63	0.54091
780	-2.4955e-297	8.04845e-210	5.70214e-133	5.96361e-76	0.538

## Sheet: Figure 2f
Wavelength [nm]	433 nm	473 nm	526 nm	575 nm	623 nm	D65
380	2.74622e-09	9.01625e-27	6.14918e-65	2.7841e-115	1.31521e-178	0.4242
381	2.03485e-08	7.14682e-22	3.16316e-55	3.81964e-101	3.82983e-160	0.42816
382	1.6709e-07	3.6644e-21	1.5858e-54	1.90982e-100	1.91078e-159	0.43213
383	3.33352e-07	6.63397e-21	2.85106e-54	3.43768e-100	3.44105e-159	0.4361
384	3.29216e-07	5.90606e-21	2.53053e-54	3.05572e-100	3.06055e-159	0.44006
385	9.09894e-08	4.78109e-24	1.28213e-60	1.74006e-109	2.24992e-171	0.44403
386	2.14239e-07	1.30694e-19	2.33652e-51	8.41171e-96	2.34918e-153	0.44799
387	1.70737e-06	6.77459e-19	1.17248e-50	4.2101e-95	1.17459e-152	0.45196
388	3.52676e-06	1.22422e-18	2.10034e-50	7.57138e-95	2.11757e-152	0.45593
389	3.84898e-06	1.09188e-18	1.87259e-50	6.73106e-95	1.87769e-152	0.45989
390	2.12828e-06	1.79498e-21	1.89789e-56	7.65627e-104	2.7545e-164	0.46386
391	3.02914e-06	1.66263e-17	1.21465e-47	1.31566e-90	1.01743e-146	0.48772
392	1.39587e-05	8.76809e-17	6.09857e-47	6.5613e-90	5.10368e-146	0.51157
393	2.88725e-05	1.59645e-16	1.09656e-46	1.17985e-89	9.18166e-146	0.53543
394	3.67826e-05	1.42275e-16	9.7847e-47	1.05252e-89	8.16423e-146	0.55929
395	3.52534e-05	4.74801e-19	1.98225e-52	2.38516e-98	2.39054e-157	0.58315
396	4.92434e-05	1.48065e-15	4.48747e-44	1.44298e-85	3.135e-140	0.607
397	0.000114911	8.00709e-15	2.25217e-43	7.23186e-85	1.56336e-139	0.63086
398	0.000215146	1.46411e-14	4.04884e-43	1.29868e-84	2.82067e-139	0.65472
399	0.000314498	1.30694e-14	3.60178e-43	1.15438e-84	2.50634e-139	0.67857
400	0.000412911	8.93353e-17	1.45927e-48	5.26262e-93	1.47237e-150	0.70243
401	0.000598815	9.09897e-14	1.17248e-40	1.12892e-80	6.79939e-134	0.70984
402	0.000984657	5.09542e-13	5.86238e-40	5.6361e-80	3.39969e-133	0.71725
403	0.00158	9.34712e-13	1.05439e-39	1.01008e-79	6.12111e-133	0.72466
404	0.00237	8.43722e-13	9.36294e-40	8.99739e-80	5.44282e-133	0.73208
405	0.00342	1.17459e-14	7.63375e-45	8.1995e-88	6.37753e-144	0.73949
406	0.00491	3.81329e-12	2.15095e-37	6.2048e-76	1.04224e-127	0.7469
407	0.00706	2.24993e-11	1.07969e-36	3.10664e-75	5.21948e-127	0.75431
408	0.01009	4.18552e-11	1.9485e-36	5.58517e-75	9.42981e-127	0.76172
409	0.01431	3.78021e-11	1.72919e-36	4.96554e-75	8.35448e-127	0.76913
410	0.02003	1.10842e-12	2.81732e-41	8.99739e-83	1.96041e-137	0.77654
411	0.02744	1.07533e-10	2.80045e-34	2.41911e-71	1.13323e-121	0.77819
412	0.03667	6.8904e-10	1.40866e-33	1.20531e-70	5.66616e-121	0.77985
413	0.04843	1.29867e-09	2.53896e-33	2.17295e-70	1.01743e-120	0.7815
414	0.06363	1.19114e-09	2.25217e-33	1.93529e-70	9.09894e-121	0.78315
415	0.08293	7.32053e-11	7.35539e-38	7.04512e-78	4.25169e-131	0.7848
416	0.10624	2.01832e-09	2.5727e-31	6.66316e-67	8.68535e-116	0.78645
417	0.13336	1.44756e-08	1.299e-30	3.33582e-66	4.35095e-115	0.7881
418	0.1648	2.79586e-08	2.33652e-30	6.00109e-66	7.83336e-115	0.78975
419	0.20122	2.62216e-08	2.07503e-30	5.33053e-66	6.95655e-115	0.79141
420	0.24285	3.42452e-09	1.35805e-34	3.87906e-73	6.52642e-125	0.79306
421	0.28914	2.53944e-08	1.67015e-28	1.29868e-62	4.72318e-110	0.78733
422	0.33962	2.09276e-07	8.41822e-28	6.4934e-62	2.35745e-109	0.7816
423	0.39312	4.16071e-07	1.51832e-27	1.17136e-61	4.25169e-109	0.77587
424	0.448	4.11108e-07	1.34961e-27	1.03555e-61	3.7802e-109	0.77014
425	0.50282	1.13323e-07	1.77137e-31	1.51088e-68	7.08063e-119	0.76441
426	0.55697	2.67179e-07	7.60845e-26	1.79099e-58	1.81152e-104	0.75868
427	0.60997	2.13437e-06	3.86327e-25	8.9125e-58	9.09894e-104	0.75295
428	0.65944	4.40877e-06	6.97582e-25	1.61274e-57	1.62954e-103	0.74723
429	0.70225	4.81158e-06	6.19979e-25	1.43449e-57	1.44756e-103	0.7415
430	0.73617	2.66055e-06	1.63641e-28	4.16766e-64	5.43455e-113	0.73577
431	0.76101	3.7867e-06	2.44617e-23	1.74006e-54	4.9217e-99	0.7512
432	0.7765	1.74497e-05	1.24839e-22	8.74274e-54	2.45671e-98	0.76663
433	0.78207	3.60934e-05	2.2606e-22	1.5703e-53	4.42539e-98	0.78207
434	0.77729	4.59817e-05	2.00755e-22	1.39205e-53	3.93736e-98	0.7975
435	0.76214	4.407e-05	1.07126e-25	8.11462e-60	2.95302e-107	0.81294
436	0.7368	6.15588e-05	5.53342e-21	1.19682e-50	9.42981e-94	0.82837
437	0.70141	0.00014365	2.85106e-20	6.00109e-50	4.71491e-93	0.8438
438	0.65795	0.000268952	5.16227e-20	1.07799e-49	8.51992e-93	0.85923
439	0.60936	0.000393153	4.59712e-20	9.59155e-50	7.55212e-93	0.87467
440	0.55792	0.000516178	4.92609e-23	1.12043e-55	1.13323e-101	0.8901
441	0.50406	0.000748574	8.77249e-19	5.83132e-47	1.28212e-88	0.90041
442	0.44834	0.00123	4.57182e-18	2.91991e-46	6.40235e-88	0.91072
443	0.39255	0.00198	8.30012e-18	5.25413e-46	1.14978e-87	0.92103
444	0.33885	0.00297	7.39757e-18	4.67694e-46	1.0257e-87	0.93133
445	0.2888	0.00428	1.6111e-20	1.08648e-51	3.0771e-96	0.94164
446	0.2429	0.00614	9.70035e-17	2.00319e-43	1.23249e-83	0.95195
447	0.20174	0.00882	5.15384e-16	1.0016e-42	6.14592e-83	0.96225
448	0.16539	0.01262	9.36294e-16	1.80797e-42	1.10842e-82	0.97256
449	0.13347	0.01789	8.37604e-16	1.60425e-42	9.8434e-83	0.98287
450	0.10571	0.02504	3.71144e-18	7.50348e-48	5.89777e-91	0.99318
451	0.08237	0.0343	7.43131e-15	4.87217e-40	8.35448e-79	0.99385
452	0.06364	0.04584	4.06571e-14	2.44457e-39	4.16897e-78	0.99454
453	0.04886	0.06054	7.44818e-14	4.40532e-39	7.50249e-78	0.99522
454	0.03702	0.07955	6.66372e-14	3.91301e-39	6.66704e-78	0.99591
455	0.02736	0.10368	6.04796e-16	3.65837e-44	8.00707e-86	0.99659
456	0.0198	0.13281	3.92231e-13	8.36927e-37	3.99526e-74	0.99727
457	0.01417	0.16672	2.2353e-12	4.20161e-36	2.00177e-73	0.99795
458	0.01009	0.20601	4.13319e-12	7.57138e-36	3.59822e-73	0.99863
459	0.00714	0.25154	3.71144e-12	6.73106e-36	3.20117e-73	0.99932
460	0.00501	0.30358	6.97582e-14	1.25624e-40	7.6762e-81	1
461	0.00347	0.36146	1.40866e-11	1.01857e-33	1.35657e-69	0.9975
462	0.00233	0.42456	8.51944e-11	5.10984e-33	6.78285e-69	0.99499
463	0.00149	0.49143	1.59423e-10	9.16715e-33	1.22422e-68	0.99249
464	0.000941638	0.56005	1.45083e-10	8.18253e-33	1.0836e-68	0.98998
465	0.000647928	0.62857	5.69368e-12	3.0642e-37	5.21121e-76	0.98747
466	0.000477182	0.69626	3.37403e-10	8.65786e-31	3.2508e-65	0.98497
467	0.000321546	0.76251	2.25217e-09	4.37986e-30	1.62954e-64	0.98246
468	0.000177047	0.82436	4.27659e-09	7.90242e-30	2.9282e-64	0.97996
469	8.36236e-05	0.87787	3.94762e-09	7.02815e-30	2.60561e-64	0.97746
470	5.92888e-05	0.92029	3.28125e-10	5.2796e-34	2.49807e-71	0.97495
471	5.6914e-05	0.95133	5.35628e-09	5.25413e-28	5.51727e-61	0.97585
472	4.32305e-05	0.9707	4.06571e-08	2.65678e-27	2.76277e-60	0.97675
473	2.11264e-05	0.97766	7.93742e-08	4.79578e-27	4.96306e-60	0.97766
474	5.33151e-06	0.97168	7.56627e-08	4.26103e-27	4.41712e-60	0.97856
475	3.83623e-06	0.95274	1.34118e-08	6.43398e-31	8.51992e-67	0.97946
476	6.12192e-06	0.92107	5.98891e-08	2.24086e-25	6.60914e-57	0.98036
477	5.45811e-06	0.87682	5.07792e-07	1.13741e-24	3.30871e-56	0.98126
478	2.62842e-06	0.82249	1.02699e-06	2.05412e-24	5.95567e-56	0.98217
479	3.5155e-07	0.76175	1.0481e-06	1.82494e-24	5.29393e-56	0.98307
480	1.75361e-07	0.69745	3.86327e-07	5.54273e-28	2.03485e-62	0.98397
481	5.49245e-07	0.63012	6.78181e-07	6.7056e-23	5.60826e-53	0.97793
482	5.47591e-07	0.56047	4.63669e-06	3.42919e-22	2.80413e-52	0.9719
483	2.72968e-07	0.49073	9.66222e-06	6.2048e-22	5.04578e-52	0.96585
484	3.25907e-08	0.4236	1.11632e-05	5.51726e-22	4.49157e-52	0.95982
485	5.67443e-09	0.36102	7.87505e-06	3.36978e-25	3.44933e-58	0.95378
486	3.73056e-08	0.30364	1.08409e-05	1.40902e-20	3.35834e-49	0.94775
487	3.94563e-08	0.2522	3.70271e-05	7.29128e-20	1.67917e-48	0.94171
488	2.03485e-08	0.20675	7.45933e-05	1.32414e-19	3.02747e-48	0.93567
489	2.7545e-09	0.16685	0.000101322	1.17985e-19	2.68832e-48	0.92963
490	1.29867e-10	0.13214	0.000113558	1.45147e-22	4.13588e-54	0.9236
491	1.81152e-09	0.10297	0.000161662	2.07958e-18	1.42274e-45	0.92406
492	1.97695e-09	0.07956	0.000315275	1.08648e-17	7.12199e-45	0.92452
493	1.04224e-09	0.06108	0.000554818	1.97773e-17	1.28212e-44	0.92498
494	1.60472e-10	0.04628	0.000831532	1.76552e-17	1.1415e-44	0.92544
495	2.10103e-12	0.0342	0.00116	4.4223e-20	3.50723e-50	0.9259
496	6.19555e-11	0.02475	0.00168	2.139e-16	4.25996e-42	0.92637
497	6.85729e-11	0.01772	0.00258	1.14589e-15	2.13412e-41	0.92682
498	3.68093e-11	0.01261	0.00394	2.08807e-15	3.84637e-41	0.92728
499	6.14592e-12	0.00893	0.00581	1.85889e-15	3.41624e-41	0.92775
500	2.40708e-14	0.00626	0.00835	9.50667e-18	2.10103e-46	0.92821
501	1.48065e-12	0.00434	0.01181	1.52786e-14	9.01622e-39	0.92689
502	1.64608e-12	0.00291	0.01643	8.41171e-14	4.51638e-38	0.92558
503	8.9335e-13	0.00186	0.02269	1.54483e-13	8.13942e-38	0.92425
504	1.58818e-13	0.00118	0.03123	1.38356e-13	7.23779e-38	0.92294
505	1.94386e-16	0.00080997	0.04256	1.45147e-15	8.93351e-43	0.92162
506	2.47326e-14	0.000596522	0.05684	7.46104e-13	1.3483e-35	0.92031
507	2.77104e-14	0.000401963	0.07411	4.30347e-12	6.7663e-35	0.91899
508	1.51373e-14	0.000221326	0.09523	7.96184e-12	1.21595e-34	0.91767
509	2.77931e-15	0.000104537	0.12143	7.16396e-12	1.0836e-34	0.91635
510	1.10842e-18	7.41166e-05	0.15344	1.56181e-13	2.68005e-39	0.91503
511	2.89512e-16	7.11479e-05	0.19093	2.47853e-11	1.42274e-32	0.91248
512	3.2508e-16	5.40421e-05	0.23351	1.52786e-10	7.15508e-32	0.90992
513	1.7867e-16	2.64099e-05	0.28117	2.86049e-10	1.2904e-31	0.90736
514	3.36661e-17	6.66488e-06	0.33385	2.59736e-10	1.14978e-31	0.90481
515	4.49984e-21	4.79564e-06	0.39113	1.18833e-11	5.67443e-36	0.90225
516	2.38227e-18	7.65297e-06	0.45229	5.46634e-10	1.05879e-29	0.8997
517	2.68005e-18	6.82315e-06	0.51672	3.73476e-09	5.34356e-29	0.89714
518	1.47237e-18	3.28577e-06	0.58222	7.12152e-09	9.59525e-29	0.89458
519	2.83721e-19	4.39232e-07	0.64578	6.59525e-09	8.60263e-29	0.89202
520	1.28212e-23	2.19202e-07	0.70501	6.38305e-10	8.51992e-33	0.88947
521	1.38138e-20	6.86558e-07	0.75936	8.00428e-09	5.55863e-27	0.89193
522	1.54682e-20	6.84904e-07	0.80836	6.25573e-08	2.82067e-26	0.89439
523	8.60263e-21	3.41625e-07	0.84968	1.23077e-07	5.08713e-26	0.89685
524	1.66262e-21	4.06972e-08	0.88039	1.17985e-07	4.52465e-26	0.89931
525	2.59733e-26	7.09719e-09	0.89858	2.4276e-08	9.01622e-30	0.90177
526	5.63307e-23	4.66529e-08	0.90423	8.57298e-08	2.05967e-24	0.90423
527	6.3279e-23	4.93826e-08	0.89718	7.2743e-07	1.05051e-23	0.90669
528	3.50723e-23	2.54771e-08	0.87817	1.48269e-06	1.89423e-23	0.90915
529	6.86556e-24	3.44934e-09	0.84862	1.54355e-06	1.68744e-23	0.91161
530	3.71402e-29	1.62127e-10	0.80985	6.53584e-07	6.75803e-27	0.91407
531	1.62126e-25	2.26647e-09	0.76222	1.04121e-06	5.3601e-22	0.91129
532	1.81979e-25	2.47326e-09	0.70608	6.34669e-06	2.74623e-21	0.9085
533	1.00915e-25	1.30694e-09	0.64408	1.3239e-05	4.97133e-21	0.90571
534	1.99349e-26	2.00177e-10	0.57985	1.57856e-05	4.42539e-21	0.90292
535	3.75538e-32	2.63043e-12	0.5161	1.24417e-05	3.58167e-24	0.90014
536	3.29216e-28	7.75066e-11	0.45339	1.71279e-05	9.76068e-20	0.89735
537	3.69748e-28	8.60266e-11	0.39247	5.08449e-05	5.07886e-19	0.89456
538	2.0514e-28	4.59911e-11	0.3346	0.000100361	9.18166e-19	0.89178
539	4.06143e-29	7.68449e-12	0.28101	0.000140265	8.20559e-19	0.88898
540	2.68832e-35	3.00266e-14	0.23257	0.000167394	1.34003e-21	0.8862
541	4.72317e-31	1.85288e-12	0.18981	0.000240224	1.24904e-17	0.88589
542	5.31047e-31	2.05967e-12	0.15325	0.000437551	6.5926e-17	0.88559
543	2.94475e-31	1.11669e-12	0.12242	0.000746105	1.19941e-16	0.88528
544	5.84813e-32	1.97696e-13	0.09629	0.00112	1.06706e-16	0.88498
545	1.35657e-38	2.43191e-16	0.07411	0.00159	3.55686e-19	0.88467
546	4.78108e-34	3.09365e-14	0.056	0.00231	1.10842e-15	0.88438
547	5.37664e-34	3.45761e-14	0.04197	0.00346	6.0053e-15	0.88407
548	2.98611e-34	1.89424e-14	0.03133	0.00515	1.10014e-14	0.88376
549	5.9474e-35	3.47415e-15	0.02314	0.0075	9.76068e-15	0.88346
550	4.85552e-42	1.38966e-18	0.0167	0.01071	6.66704e-17	0.88315
551	3.42451e-37	3.62304e-16	0.0118	0.01501	6.82421e-14	0.87972
552	3.85464e-37	4.06145e-16	0.0082	0.02059	3.82155e-13	0.87629
553	2.14239e-37	2.23338e-16	0.00562	0.028	7.02273e-13	0.87285
554	4.25996e-38	4.21034e-17	0.00384	0.03793	6.29481e-13	0.86942
555	1.22422e-45	5.61654e-21	0.00266	0.05096	8.85079e-15	0.86598
556	1.73707e-40	2.97784e-18	0.00186	0.06715	2.86203e-12	0.86254
557	1.95214e-40	3.3418e-18	0.00123	0.08645	1.68744e-11	0.85911
558	1.0836e-40	1.84461e-18	0.000745158	0.10964	3.14327e-11	0.85568
559	2.15893e-41	3.54032e-19	0.000432768	0.13777	2.82894e-11	0.85225
560	2.19202e-49	1.60473e-23	0.000299682	0.17141	8.27176e-13	0.84881
561	6.20382e-44	1.7288e-20	0.000238242	0.21018	8.08151e-11	0.8457
562	6.97309e-44	1.9356e-20	0.000166299	0.25367	5.16985e-10	0.84259
563	3.87118e-44	1.06706e-20	8.6358e-05	0.30148	9.76068e-10	0.83948
564	7.7341e-45	2.08449e-21	3.30559e-05	0.35307	8.93351e-10	0.83636
565	2.77104e-53	3.25081e-26	2.38727e-05	0.40769	5.48418e-11	0.83325
566	1.57163e-47	7.03929e-23	2.73407e-05	0.46467	1.51373e-09	0.83014
567	1.76188e-47	7.9161e-23	2.21889e-05	0.52347	1.0836e-08	0.82703
568	9.76068e-48	4.37578e-23	1.06611e-05	0.58182	2.09276e-08	0.82392
569	1.96041e-48	8.60266e-24	1.99905e-06	0.63666	1.96041e-08	0.82081
570	2.47326e-57	4.64874e-29	1.3447e-06	0.68565	2.57252e-09	0.81769
571	2.80413e-51	2.02659e-25	2.77175e-06	0.72837	1.90251e-08	0.81723
572	3.15154e-51	2.27474e-25	2.60365e-06	0.76447	1.56336e-07	0.81677
573	1.75361e-51	1.26558e-25	1.26868e-06	0.79222	3.11846e-07	0.8163
574	3.49895e-52	2.48981e-26	1.52675e-07	0.8096	3.08537e-07	0.81584
575	1.56336e-61	4.69837e-32	5.35628e-08	0.81538	8.51992e-08	0.81538
576	3.54031e-55	4.11108e-28	2.24373e-07	0.8096	2.01004e-07	0.81491
577	3.98699e-55	4.62393e-28	2.30278e-07	0.79222	1.6006e-06	0.81445
578	2.21683e-55	2.56425e-28	1.16404e-07	0.76447	3.30622e-06	0.81398
579	4.42539e-56	5.07888e-29	1.45083e-08	0.72837	3.6083e-06	0.81352
580	6.98964e-66	3.35835e-35	1.50988e-09	0.68565	1.9952e-06	0.81306
581	3.16808e-59	5.89778e-31	1.34118e-08	0.63666	2.83972e-06	0.80703
582	3.56513e-59	6.63397e-31	1.4424e-08	0.58182	1.30859e-05	0.801
583	1.97695e-59	3.68095e-31	7.49879e-09	0.52347	2.70671e-05	0.79497
584	3.9539e-60	7.31226e-32	1.07126e-09	0.46467	3.44826e-05	0.78894
585	2.20856e-70	1.69572e-38	3.00289e-11	0.40769	3.30489e-05	0.78292
586	2.00177e-63	5.9805e-34	5.66838e-10	0.35307	4.61642e-05	0.77689
587	2.24992e-63	6.72496e-34	6.21666e-10	0.30148	0.000107726	0.77086
588	1.24904e-63	3.73058e-34	3.30655e-10	0.25367	0.000201692	0.76483
589	2.49807e-64	7.42806e-35	5.27193e-11	0.21018	0.000294833	0.7588
590	4.92997e-75	6.07149e-42	4.23441e-13	0.17141	0.000387092	0.75277
591	8.9335e-68	4.28479e-37	1.67858e-11	0.13777	0.00056137	0.75389
592	1.00915e-67	4.81418e-37	1.86415e-11	0.10964	0.000923086	0.75501
593	5.59171e-68	2.67179e-37	1.00378e-11	0.08645	0.00148	0.75614
594	1.11669e-68	5.32703e-38	1.72076e-12	0.06715	0.00223	0.75726
595	7.81681e-80	1.53028e-45	4.20911e-15	0.05096	0.00321	0.75838
596	2.82894e-72	2.16721e-40	3.47526e-13	0.03793	0.00461	0.7595
597	3.17636e-72	2.44018e-40	3.88014e-13	0.028	0.00662	0.76062
598	1.77016e-72	1.35657e-40	2.10877e-13	0.02059	0.00946	0.76174
599	3.53204e-73	2.6966e-41	3.79579e-14	0.01501	0.01342	0.76286
600	8.68535e-85	2.73796e-49	2.96915e-17	0.01071	0.01878	0.76398
601	6.31135e-77	7.75066e-44	5.02731e-15	0.0075	0.02572	0.76364
602	7.10544e-77	8.68538e-44	5.63464e-15	0.00515	0.03438	0.76329
603	3.94563e-77	4.839e-44	3.08724e-15	0.00346	0.0454	0.76295
604	7.89126e-78	9.67799e-45	5.74429e-16	0.00231	0.05966	0.7626
605	7.27915e-90	3.46588e-53	1.47614e-19	0.00159	0.07775	0.76225
606	1.00088e-81	1.96041e-47	5.1201e-17	0.00112	0.0996	0.76191
607	1.12496e-81	2.20857e-47	5.73586e-17	0.000746105	0.12502	0.76156
608	6.23691e-82	1.22422e-47	3.15472e-17	0.000437551	0.15449	0.76122
609	1.24904e-82	2.44845e-48	6.00578e-18	0.000240224	0.18864	0.76087
610	3.36661e-95	3.09365e-57	5.19601e-22	0.000167394	0.22766	0.76053
611	1.11669e-86	3.50724e-51	3.66083e-19	0.000140265	0.27106	0.75891
612	1.25731e-86	3.94564e-51	4.10789e-19	0.000100361	0.31839	0.7573
613	6.96482e-87	2.19202e-51	2.26904e-19	5.08449e-05	0.36853	0.75569
614	1.38966e-87	4.37578e-52	4.37781e-20	1.71279e-05	0.41999	0.75407
615	1.51373e-100	1.95214e-61	1.29057e-24	1.24417e-05	0.47138	0.75246
616	8.76807e-92	4.43368e-55	1.83885e-21	1.57856e-05	0.52214	0.75085
617	9.92611e-92	4.98789e-55	2.0666e-21	1.3239e-05	0.57182	0.74923
618	5.50072e-92	2.77105e-55	1.14717e-21	6.34669e-06	0.6182	0.74762
619	1.10014e-92	5.53383e-56	2.2353e-22	1.04121e-06	0.65833	0.74601
620	-2.30782e-106	8.76809e-66	2.27747e-27	6.53584e-07	0.69014	0.7444
621	4.91343e-97	3.96219e-59	6.52876e-24	1.54355e-06	0.71342	0.74065
622	5.53381e-97	4.45849e-59	7.33852e-24	1.48269e-06	0.72795	0.73691
623	3.06882e-97	2.47326e-59	4.06571e-24	7.2743e-07	0.73317	0.73317
624	6.14592e-98	4.94653e-60	7.98803e-25	8.57298e-08	0.72868	0.72942
625	1.76188e-111	2.76278e-70	2.83419e-30	2.4276e-08	0.71448	0.72568
626	1.94386e-102	2.50635e-63	1.63641e-26	1.17985e-07	0.69073	0.72193
627	2.18374e-102	2.81241e-63	1.83885e-26	1.23077e-07	0.65755	0.71819
628	1.21595e-102	1.56337e-63	1.02065e-26	6.25573e-08	0.6168	0.71445
629	2.42363e-103	3.12674e-64	2.01599e-27	8.00428e-09	0.57125	0.71071
630	-2.01831e-116	6.15421e-75	2.49679e-33	6.38305e-10	0.52303	0.70696
631	5.418e-108	1.11669e-67	2.8848e-29	6.59525e-09	0.47254	0.70731
632	6.09629e-108	1.25731e-67	3.24751e-29	7.12152e-09	0.4203	0.70766
633	3.39142e-108	6.98966e-68	1.80511e-29	3.73476e-09	0.36801	0.70801
634	6.77457e-109	1.39793e-68	3.57648e-30	5.46634e-10	0.31766	0.70836
635	5.12849e-122	9.84343e-80	1.55206e-36	1.18833e-11	0.27074	0.7087
636	1.06706e-113	3.53205e-72	3.60178e-32	2.59736e-10	0.22771	0.70905
637	1.20768e-113	3.97873e-72	4.05728e-32	2.86049e-10	0.18913	0.7094
638	6.69185e-114	2.20857e-72	2.25217e-32	1.52786e-10	0.15505	0.70975
639	1.34003e-114	4.41713e-73	4.4706e-33	2.47853e-11	0.12512	0.7101
640	2.44017e-128	1.06706e-84	6.83242e-40	1.56181e-13	0.0991	0.71045
641	1.49719e-119	7.89128e-77	3.18003e-35	7.16396e-12	0.07722	0.70733
642	1.67917e-119	8.85081e-77	3.57648e-35	7.96184e-12	0.05966	0.70421
643	9.34709e-120	4.92999e-77	1.98225e-35	4.30347e-12	0.04581	0.7011
644	1.86942e-120	9.84343e-78	3.95606e-36	7.46104e-13	0.0347	0.69798
645	0	8.85081e-90	2.12564e-43	1.45147e-15	0.02565	0.69486
646	1.47237e-125	1.24904e-81	1.98225e-38	1.38356e-13	0.01856	0.69174
647	1.66262e-125	1.4062e-81	2.22686e-38	1.54483e-13	0.01329	0.68863
648	9.26437e-126	7.79202e-82	1.23996e-38	8.41171e-14	0.00946	0.68551
649	1.8446e-126	1.5551e-82	2.47148e-39	1.52786e-14	0.0067	0.68239
650	-1.77843e-139	3.96219e-95	4.68147e-47	9.50667e-18	0.00469	0.67928
651	1.03397e-131	1.38966e-86	8.68814e-42	1.85889e-15	0.00326	0.67944
652	1.15805e-131	1.56337e-86	9.7847e-42	2.08807e-15	0.00219	0.67959
653	6.43543e-132	8.68538e-87	5.44907e-42	1.14589e-15	0.0014	0.67975
654	1.29039e-132	1.73708e-87	1.08813e-42	2.139e-16	0.000882757	0.67991
655	-2.11757e-146	9.09897e-101	7.27948e-51	4.4223e-20	0.000607412	0.68007
656	5.08713e-138	1.10015e-91	2.7161e-45	1.76552e-17	0.000447344	0.68023
657	5.72406e-138	1.24077e-91	3.0535e-45	1.97773e-17	0.00030144	0.68039
658	3.17636e-138	6.87385e-92	1.69545e-45	1.08648e-17	0.000165976	0.68055
659	6.36098e-139	1.37312e-92	3.3909e-46	2.07958e-18	7.83946e-05	0.68071
660	5.05405e-152	4.61566e-106	8.01333e-55	1.45147e-22	5.55815e-05	0.68087
661	1.77843e-144	6.14594e-97	5.98048e-49	1.17985e-19	5.33552e-05	0.68262
662	1.99349e-144	6.91521e-97	6.7312e-49	1.32414e-19	4.05272e-05	0.68437
663	1.10842e-144	3.83811e-97	3.73674e-49	7.29128e-20	1.98053e-05	0.68612
664	2.21683e-145	7.68449e-98	7.46505e-50	1.40902e-20	4.99812e-06	0.68787
665	0	-1.76189e-111	6.23353e-59	3.36978e-25	3.59635e-06	0.68963
666	4.38403e-151	2.42363e-102	9.27859e-53	5.51726e-22	5.73911e-06	0.69138
667	4.92997e-151	2.72969e-102	1.04595e-52	6.2048e-22	5.11681e-06	0.69313
668	2.73795e-151	1.51374e-102	5.82021e-53	3.42919e-22	2.46406e-06	0.69488
669	5.47591e-152	3.03575e-103	1.16404e-53	6.7056e-23	3.29216e-07	0.69663
670	-3.44932e-165	-2.01832e-116	3.42464e-63	5.54273e-28	1.64608e-07	0.69838
671	7.65138e-158	6.77459e-108	1.02065e-56	1.82494e-24	5.15331e-07	0.69499
672	8.60263e-158	7.62659e-108	1.15561e-56	2.05412e-24	5.13677e-07	0.6916
673	4.78108e-158	4.23515e-108	6.40223e-57	1.13741e-24	2.55598e-07	0.68821
674	9.59524e-159	8.43722e-109	1.28213e-57	2.24086e-25	3.05228e-08	0.68482
675	-2.73795e-172	-2.56425e-122	1.33274e-67	6.43398e-31	5.32702e-09	0.68143
676	9.42981e-165	1.34003e-113	7.97116e-61	4.26103e-27	3.49896e-08	0.67804
677	1.05879e-164	1.50547e-113	8.94119e-61	4.79578e-27	3.69748e-08	0.67465
678	5.89776e-165	8.3545e-114	4.98514e-61	2.65678e-27	1.91078e-08	0.67126
679	1.18286e-165	1.6709e-114	9.9534e-62	5.25413e-28	2.58079e-09	0.66787
680	0	-2.44018e-128	3.66083e-72	5.2796e-34	1.21595e-10	0.66448
681	8.23867e-172	1.86942e-119	4.38624e-65	7.02815e-30	1.70398e-09	0.65722
682	9.26437e-172	2.10103e-119	4.93453e-65	7.90242e-30	1.85288e-09	0.64995
683	5.14503e-172	1.16632e-119	2.7414e-65	4.37986e-30	9.76068e-10	0.64268
684	1.0257e-172	2.33264e-120	5.48281e-66	8.65786e-31	1.49719e-10	0.63541
685	0	-9.34712e-134	7.18669e-77	3.0642e-37	1.96868e-12	0.62814
686	5.07886e-179	1.84461e-125	1.70389e-69	8.18253e-33	5.80678e-11	0.62087
687	5.71579e-179	2.07622e-125	1.9232e-69	9.16715e-33	6.42716e-11	0.61361
688	3.17636e-179	1.14978e-125	1.06282e-69	5.10984e-33	3.44933e-11	0.60634
689	6.35271e-180	2.30783e-126	2.13408e-70	1.01857e-33	5.76542e-12	0.59907
690	3.48241e-193	-1.33176e-139	9.7847e-82	1.25624e-40	2.24992e-14	0.5918
691	2.21683e-186	1.2904e-131	4.68991e-74	6.73106e-36	1.38966e-12	0.5934
692	2.49807e-186	1.44756e-131	5.28036e-74	7.57138e-36	1.54682e-12	0.59501
693	1.38966e-186	8.04845e-132	2.93541e-74	4.20161e-36	8.35448e-13	0.59661
694	2.77104e-187	1.613e-132	5.86238e-75	8.36927e-37	1.48892e-13	0.59821
695	-6.91519e-201	4.24343e-146	9.616e-87	3.65837e-44	1.81979e-16	0.59981
696	6.84075e-194	6.361e-138	9.10989e-79	3.91301e-39	2.31609e-14	0.60142
697	7.70101e-194	7.1551e-138	1.02908e-78	4.40532e-39	2.59733e-14	0.60302
698	4.2765e-194	3.97046e-138	5.70212e-79	2.44457e-39	1.41447e-14	0.60462
699	8.51991e-195	7.94919e-139	1.13874e-79	4.87217e-40	2.60561e-15	0.60622
700	-2.05967e-208	4.0449e-152	7.65906e-92	7.50348e-48	1.04224e-18	0.60783
701	1.48892e-201	2.21684e-144	1.25683e-83	1.60425e-42	2.71314e-16	0.61015
702	1.67917e-201	2.49808e-144	1.40866e-83	1.80797e-42	3.04401e-16	0.61248
703	9.34709e-202	1.38966e-144	7.84463e-84	1.0016e-42	1.6709e-16	0.6148
704	1.86942e-202	2.77105e-145	1.56893e-84	2.00319e-43	3.15981e-17	0.61713
705	3.06882e-216	-1.44756e-158	3.78735e-97	1.08648e-51	4.2186e-21	0.61945
706	2.29955e-209	5.47592e-151	1.22309e-88	4.67694e-46	2.23338e-18	0.62178
707	2.58906e-209	6.16248e-151	1.37492e-88	5.25413e-46	2.50634e-18	0.6241
708	1.43929e-209	3.42452e-151	7.62532e-89	2.91991e-46	1.38138e-18	0.62643
709	2.87857e-210	6.84904e-152	1.52675e-89	5.83132e-47	2.65524e-19	0.62876
710	1.37311e-223	3.44934e-165	1.20622e-102	1.12043e-55	1.20768e-23	0.63108
711	2.51462e-217	9.59527e-158	8.39291e-94	9.59155e-50	1.2904e-20	0.62026
712	2.82894e-217	1.07533e-157	9.4473e-94	1.07799e-49	1.45583e-20	0.60945
713	1.57163e-217	5.97223e-158	5.24662e-94	6.00109e-50	8.03188e-21	0.59863
714	3.14327e-218	1.19114e-158	1.04595e-94	1.19682e-50	1.56336e-21	0.58781
715	0	-2.73796e-172	0	8.11462e-60	2.44017e-26	0.57699
716	1.93559e-225	1.18287e-164	4.08258e-99	1.39205e-53	5.27739e-23	0.56617
717	2.18374e-225	1.32349e-164	4.58869e-99	1.5703e-53	5.93085e-23	0.55536
718	1.20768e-225	7.37843e-165	2.5474e-99	8.74274e-54	3.28389e-23	0.54454
719	2.42363e-226	1.47238e-165	5.10323e-100	1.74006e-54	6.43543e-24	0.53372
720	5.07886e-240	-6.53471e-179	1.40022e-113	4.16766e-64	3.48241e-29	0.5229
721	1.05879e-233	1.0257e-171	1.40022e-104	1.43449e-57	1.522e-25	0.52993
722	1.19113e-233	1.15805e-171	1.57736e-104	1.61274e-57	1.70398e-25	0.53696
723	6.60086e-234	6.43545e-172	8.77249e-105	8.9125e-58	9.42981e-26	0.54399
724	1.32348e-234	1.2904e-172	1.7545e-105	1.79099e-58	1.86942e-26	0.55102
725	3.78847e-248	-1.94387e-186	-2.67392e-119	1.51088e-68	3.52377e-32	0.55805
726	4.07798e-242	6.35273e-179	3.40777e-110	1.03555e-61	3.08537e-28	0.56508
727	4.58256e-242	7.14682e-179	3.83796e-110	1.17136e-61	3.46587e-28	0.57211
728	2.5477e-242	3.97046e-179	2.13408e-110	6.4934e-62	1.92732e-28	0.57914
729	5.0954e-243	7.94092e-180	4.25972e-111	1.29868e-62	3.81328e-29	0.58617
730	0	-2.32437e-193	-1.02065e-124	3.88755e-73	2.51462e-35	0.5932
731	1.10842e-250	2.77105e-186	5.86238e-116	5.33053e-66	4.42539e-31	0.59761
732	1.24904e-250	3.11846e-186	6.59624e-116	6.00109e-66	4.9796e-31	0.60203
733	6.94828e-251	1.7288e-186	3.66083e-116	3.33582e-66	2.76277e-31	0.60644
734	1.38966e-251	3.46588e-187	7.33009e-117	6.66316e-67	5.48418e-32	0.61086
735	-7.88299e-265	6.91521e-201	7.78558e-130	7.09605e-78	1.27385e-38	0.61527
736	2.14239e-259	8.51994e-194	7.12765e-122	1.93529e-70	4.4833e-34	0.61969
737	2.40708e-259	9.59527e-194	8.01333e-122	2.17295e-70	5.04578e-34	0.6241
738	1.34003e-259	5.34357e-194	4.45373e-122	1.20531e-70	2.79586e-34	0.62852
739	2.68005e-260	1.06706e-194	8.94119e-123	2.41911e-71	5.57517e-35	0.63293
740	9.76068e-274	-1.03397e-207	0	8.99739e-83	4.54947e-42	0.63735
741	2.91993e-268	1.86942e-201	6.12387e-128	4.96554e-75	3.20944e-37	0.62759
742	3.28389e-268	2.10103e-201	6.89146e-128	5.58517e-75	3.61476e-37	0.61783
743	1.82806e-268	1.16632e-201	3.82953e-128	3.10664e-75	2.00177e-37	0.60808
744	3.65612e-269	2.33264e-202	7.65906e-129	6.2048e-76	3.99526e-38	0.59832
745	-1.81979e-282	0	3.54274e-142	8.19102e-88	1.14978e-45	0.58856
746	2.82067e-277	2.87858e-209	3.71987e-134	8.99739e-80	1.62127e-40	0.57881
747	3.16808e-277	3.24254e-209	4.19224e-134	1.01008e-79	1.82806e-40	0.56905
748	1.76188e-277	1.80325e-209	2.32808e-134	5.6361e-80	1.01743e-40	0.55929
749	3.52377e-278	3.59823e-210	4.65617e-135	1.12892e-80	2.02658e-41	0.54954
750	-1.69571e-291	-9.18168e-224	2.53053e-148	4.94856e-93	2.0514e-49	0.53978
751	1.91905e-286	3.14328e-217	1.60267e-140	1.15438e-84	5.81505e-44	0.5252
752	2.15893e-286	3.53205e-217	1.79667e-140	1.29868e-84	6.54297e-44	0.51063
753	1.19941e-286	1.96041e-217	1.00378e-140	7.23186e-85	3.6313e-44	0.49605
754	2.39881e-287	3.9291e-218	1.99912e-141	1.44298e-85	7.25434e-45	0.48147
755	-1.18286e-300	-6.81595e-232	1.20622e-154	1.18833e-98	2.59733e-53	0.46689
756	9.26437e-296	2.42363e-225	4.85861e-147	1.05252e-89	1.47237e-47	0.45231
757	1.04224e-295	2.72142e-225	5.46594e-147	1.17985e-89	1.65435e-47	0.43774
758	5.79023e-296	1.51374e-225	3.03663e-147	6.5613e-90	9.18166e-48	0.42316
759	1.15805e-296	3.02747e-226	6.07326e-148	1.31566e-90	1.83633e-48	0.40858
760	0	2.53944e-239	-9.616e-162	0	2.32437e-57	0.394
761	3.15981e-305	1.32349e-233	1.04595e-153	6.73106e-95	2.63042e-51	0.41131
762	3.54859e-305	1.48892e-233	1.17248e-153	7.57138e-95	2.95302e-51	0.42861
763	1.97695e-305	8.25524e-234	6.52876e-154	4.2101e-95	1.64608e-51	0.44592
764	3.94563e-306	1.65436e-234	1.30744e-154	8.41171e-96	3.28389e-52	0.46322
765	--	0	2.28591e-168	9.25203e-109	1.4641e-61	0.48053
766	--	5.09542e-242	1.5858e-160	3.05572e-100	3.32525e-55	0.49783
767	--	5.73235e-242	1.78824e-160	3.43768e-100	3.73884e-55	0.51514
768	--	3.18464e-242	9.9534e-161	1.90982e-100	2.07621e-55	0.53244
769	--	6.36928e-243	1.98225e-161	3.81964e-101	4.15243e-56	0.54975
770	0	1.4062e-256	0	8.82762e-115	6.55951e-66	0.56705
771	--	-7.31226e-244	-2.27747e-162	-4.37986e-102	-4.73972e-57	0.56415
772	--	-3.65613e-243	-1.13874e-161	-2.18993e-101	-2.38227e-56	0.56124
773	--	-6.58434e-243	-2.04973e-161	-3.94697e-101	-4.29305e-56	0.55834
774	--	-5.84815e-243	-1.82198e-161	-3.50559e-101	-3.81328e-56	0.55543
775	0	1.76189e-257	1.70389e-175	-2.20691e-115	3.8381e-70	0.55253
776	--	6.21211e-243	1.94007e-161	3.72628e-101	4.05316e-56	0.54962
777	--	6.21211e-243	1.94007e-161	3.72628e-101	4.05316e-56	0.54672
778	--	2.55598e-243	7.97116e-162	1.53635e-101	1.6709e-56	0.54381
779	--	7.31226e-244	2.27747e-162	4.37986e-102	4.77281e-57	0.54091
780	0	2.11758e-256	-4.09102e-175	-1.54483e-114	-3.06882e-70	0.538

[truncated: 43 more sheets: Figure 2g, Figure 2h, Figure 2i, Figure 3a, Figure 3b, Figure 3c, Figure 3e, Figure 3f, Figure 3g, Figure 3h, Figure 4a, Figure 4b, Figure 4c, Figure 4d, Figure 4e, Figure 4f, Figure 4g, Figure 4h, Figure 4i, Figure 4j …]
